# Supplementary material for: 4-(4-Nitro­benzene­sulfonamido)pyridinium trichloro­acetate
Source: Acta Crystallogr Sect E Struct Rep Online. 2008 Jan 16;64(Pt 2):o438. doi: 10.1107/S160053680800069X (PMC2960198; doi:10.1107/S160053680800069X)
Supplement: Supplementary file 1 [file e-64-0o438-sup1.cif]

##############################################################################
###                                                                        ###
###        Electronic paper (Acta Crystallographica Section E)             ###
###                                                                        ###
##############################################################################
#                                                                            #
# This CIF contains the data in a paper accepted for publication in Acta     #
# Crystallographica Section E. It conforms to the requirements of Notes      #
# for Authors for Section E, and has been peer reviewed under the auspices   #
# of the IUCr Commission on Journals.                                        #
#                                                                            #
# Full details of the Crystallographic Information File format               #
# are given in the paper "The Crystallographic Information File (CIF):       #
# a New Standard Archive File for Crystallography" by S. R. Hall, F. H.      #
# Allen and I. D. Brown [Acta Cryst. (1991), A47, 655-685].                  #
#                                                                            #
# The current version of the core CIF dictionary is obtainable from          #
# ftp://ftp.iucr.org/pub/cif_core.dic. The current version number is 2.1.    #
#                                                                            #
# Software is freely available for graphical display of the structure(s) in  #
# this CIF.  For information consult the CIF home page http://www.iucr.org/  #
# cif/home.html                                                              #
#                                                                            #
##############################################################################
                                             
data_I
_audit_creation_method     SHELXL-97
_chemical_name_systematic
;
4-(4-Nitrobenzenesulfonamido)pyridinium trichloroacetate
;
_chemical_name_common     ?
_chemical_formula_moiety     'C11 H10 N3 O4 S1, C2 Cl3 O2'
_chemical_formula_sum     'C13 H10 Cl3 N3 O6 S1'
_chemical_formula_iupac     'C11 H10 N3 O4 S1, C2 Cl3 O2'
_chemical_formula_weight     442.65
_chemical_melting_point     ?
_symmetry_cell_setting     Monoclinic
_symmetry_space_group_name_H-M     'P 21/c'
loop_
    _symmetry_equiv_pos_as_xyz
    'x, y, z'
    '-x, y+1/2, -z+1/2'
    '-x, -y, -z'
    'x, -y-1/2, z-1/2'
_cell_length_a     22.017(4)
_cell_length_b     6.2187(12)
_cell_length_c     12.719(3)
_cell_angle_alpha     90.00
_cell_angle_beta     97.48(3)
_cell_angle_gamma     90.00
_cell_volume     1726.6(6)
_cell_formula_units_Z     4
_cell_measurement_reflns_used     4622
_cell_measurement_theta_min     1.756
_cell_measurement_theta_max     28.073
_cell_measurement_temperature     113(2)
_exptl_crystal_description     lamellar
_exptl_crystal_colour     colorless
_exptl_crystal_size_max     0.14
_exptl_crystal_size_mid     0.12
_exptl_crystal_size_min     0.04
_exptl_crystal_density_diffrn     1.703
_exptl_crystal_density_meas     ?
_exptl_crystal_density_method     'not measured'
_exptl_crystal_F_000     896
_exptl_absorpt_coefficient_mu     0.689
_exptl_absorpt_correction_type     multi-scan
_exptl_absorpt_process_details     '(CrystalClear; Rigaku/MSC, 2005)'
_exptl_absorpt_correction_T_min     0.9097
_exptl_absorpt_correction_T_max     0.9730
_exptl_special_details
;
;
_diffrn_ambient_temperature     111(2)
_diffrn_radiation_type     MoK\a
_diffrn_radiation_wavelength     0.71073
_diffrn_radiation_source     'rotating anode'
_diffrn_radiation_monochromator     confocal
_diffrn_measurement_device_type     'Rigaku Saturn'
_diffrn_measurement_method     \w
_diffrn_detector_area_resol_mean     7.31
_diffrn_reflns_number     9585
_diffrn_reflns_av_R_equivalents     0.0592
_diffrn_reflns_av_sigmaI/netI     0.0611
_diffrn_reflns_theta_min     1.87
_diffrn_reflns_theta_max     25.02
_diffrn_reflns_theta_full     25.02
_diffrn_measured_fraction_theta_max     0.991
_diffrn_measured_fraction_theta_full     0.991
_diffrn_reflns_limit_h_min     -26
_diffrn_reflns_limit_h_max     26
_diffrn_reflns_limit_k_min     -7
_diffrn_reflns_limit_k_max     7
_diffrn_reflns_limit_l_min     -15
_diffrn_reflns_limit_l_max     13
_diffrn_standards_number     0
_diffrn_standards_interval_count     0
_diffrn_standards_interval_time     0
_diffrn_standards_decay_%     0
_refine_special_details
;
 Refinement of F^2^ against ALL reflections.  The weighted R-factor wR and
 goodness of fit S are based on F^2^, conventional R-factors R are based
 on F, with F set to zero for negative F^2^. The threshold expression of
 F^2^ > 2sigma(F^2^) is used only for calculating R-factors(gt) etc. and is
 not relevant to the choice of reflections for refinement.  R-factors based
 on F^2^ are statistically about twice as large as those based on F, and R-
 factors based on ALL data will be even larger.
;
_reflns_number_total     3017
_reflns_number_gt     2440
_reflns_threshold_expression     I>2\s(I)
_refine_ls_structure_factor_coef     Fsqd
_refine_ls_matrix_type     full
_refine_ls_R_factor_all     0.0603
_refine_ls_R_factor_gt     0.0507
_refine_ls_wR_factor_gt     0.1550
_refine_ls_wR_factor_ref     0.1615
_refine_ls_goodness_of_fit_ref     1.163
_refine_ls_restrained_S_all     1.162
_refine_ls_number_reflns     3017
_refine_ls_number_parameters     243
_refine_ls_number_restraints     2
_refine_ls_hydrogen_treatment     mixed
_refine_ls_weighting_scheme     calc
_refine_ls_weighting_details
                 'calc w=1/[\s^2^(Fo^2^)+(0.0873P)^2^] where P=(Fo^2^+2Fc^2^)/3'
_atom_sites_solution_hydrogens     geom
_atom_sites_solution_primary     direct
_atom_sites_solution_secondary     difmap
_refine_ls_shift/su_max     0.001
_refine_ls_shift/su_mean     0.000
_refine_diff_density_max     0.574
_refine_diff_density_min     -0.535
_refine_ls_extinction_method     none
_refine_ls_extinction_coef     ?
loop_
    _atom_type_symbol
    _atom_type_description
    _atom_type_scat_dispersion_real
    _atom_type_scat_dispersion_imag
    _atom_type_scat_source
    'C' 'C' 0.0033 0.0016
                         'International Tables Vol C Tables 4.2.6.8 and 6.1.1.4'
    'H' 'H' 0.0000 0.0000
                         'International Tables Vol C Tables 4.2.6.8 and 6.1.1.4'
    'N' 'N' 0.0061 0.0033
                         'International Tables Vol C Tables 4.2.6.8 and 6.1.1.4'
    'O' 'O' 0.0106 0.0060
                         'International Tables Vol C Tables 4.2.6.8 and 6.1.1.4'
    'S' 'S' 0.1246 0.1234
                         'International Tables Vol C Tables 4.2.6.8 and 6.1.1.4'
    'Cl' 'Cl' 0.1484 0.1585
                         'International Tables Vol C Tables 4.2.6.8 and 6.1.1.4'
_computing_data_collection     'CrystalClear (Rigaku/MSC, 2005)'
_computing_cell_refinement     'CrystalClear (Rigaku/MSC, 2005)'
_computing_data_reduction     'CrystalClear (Rigaku/MSC, 2005)'
_computing_structure_solution     'SHELXS97 (Sheldrick, 2008)'
_computing_structure_refinement     'SHELXL97 (Sheldrick, 2008)'
_computing_molecular_graphics     'SHELXTL (Bruker, 1997)'
_computing_publication_material     'SHELXTL (Bruker, 1997)'
loop_
    _atom_site_type_symbol
    _atom_site_label
    _atom_site_fract_x
    _atom_site_fract_y
    _atom_site_fract_z
    _atom_site_U_iso_or_equiv
    _atom_site_adp_type
    _atom_site_calc_flag
    _atom_site_refinement_flags
    _atom_site_occupancy
    _atom_site_disorder_assembly
    _atom_site_disorder_group
    S S1 0.18257(4) 1.36555(14) 0.07245(7) 0.0191(3) Uani d . 1 . .
    O O1 0.18542(11) 1.5313(4) 0.1516(2) 0.0249(6) Uani d . 1 . .
    O O2 0.16464(11) 1.4166(4) -0.03720(19) 0.0246(6) Uani d . 1 . .
    O O3 0.04962(13) 0.5416(5) 0.2777(2) 0.0357(7) Uani d . 1 . .
    O O4 -0.00146(13) 0.5394(5) 0.1197(2) 0.0409(8) Uani d . 1 . .
    N N1 0.30157(14) 0.6878(5) -0.0407(3) 0.0231(7) Uani d D 1 . .
    N N2 0.25080(13) 1.2586(5) 0.0880(2) 0.0193(7) Uani d D 1 . .
    N N3 0.03717(14) 0.6156(5) 0.1877(3) 0.0248(7) Uani d . 1 . .
    C C1 0.26602(16) 1.0661(5) 0.0425(3) 0.0182(8) Uani d . 1 . .
    C C2 0.31203(16) 0.9400(6) 0.0978(3) 0.0219(8) Uani d . 1 . .
    H H2A 0.3310 0.9837 0.1639 0.026 Uiso calc R 1 . .
    C C3 0.32893(16) 0.7525(6) 0.0544(3) 0.0241(8) Uani d . 1 . .
    H H3 0.3597 0.6688 0.0910 0.029 Uiso calc R 1 . .
    C C4 0.25743(16) 0.8040(6) -0.0958(3) 0.0225(8) Uani d . 1 . .
    H H4 0.2395 0.7554 -0.1618 0.027 Uiso calc R 1 . .
    C C5 0.23811(16) 0.9937(6) -0.0568(3) 0.0209(8) Uani d . 1 . .
    H H5 0.2071 1.0732 -0.0954 0.025 Uiso calc R 1 . .
    C C6 0.13549(15) 1.1534(5) 0.1065(3) 0.0185(8) Uani d . 1 . .
    C C7 0.09757(15) 1.0470(6) 0.0274(3) 0.0213(8) Uani d . 1 . .
    H H7 0.0944 1.0934 -0.0426 0.026 Uiso calc R 1 . .
    C C8 0.06426(16) 0.8695(6) 0.0547(3) 0.0216(8) Uani d . 1 . .
    H H8 0.0387 0.7945 0.0034 0.026 Uiso calc R 1 . .
    C C9 0.07022(15) 0.8085(6) 0.1592(3) 0.0209(8) Uani d . 1 . .
    C C10 0.10690(16) 0.9146(6) 0.2399(3) 0.0219(8) Uani d . 1 . .
    H H10 0.1088 0.8706 0.3101 0.026 Uiso calc R 1 . .
    C C11 0.14059(16) 1.0888(6) 0.2117(3) 0.0232(8) Uani d . 1 . .
    H H11 0.1665 1.1622 0.2632 0.028 Uiso calc R 1 . .
    Cl Cl1 0.43685(4) 0.58693(15) 0.39003(8) 0.0283(3) Uani d . 1 . .
    Cl Cl2 0.46462(5) 0.17077(17) 0.30622(9) 0.0365(3) Uani d . 1 . .
    Cl Cl3 0.41727(4) 0.20184(16) 0.50681(7) 0.0291(3) Uani d . 1 . .
    O O5 0.31493(11) 0.1505(4) 0.33912(19) 0.0230(6) Uani d . 1 . .
    O O6 0.33887(11) 0.4175(4) 0.2360(2) 0.0265(6) Uani d . 1 . .
    C C12 0.41404(16) 0.3150(6) 0.3785(3) 0.0212(8) Uani d . 1 . .
    C C13 0.34910(16) 0.2939(5) 0.3118(3) 0.0180(7) Uani d . 1 . .
    H H1 0.3107(17) 0.568(4) -0.075(3) 0.028(11) Uiso d D 1 . .
    H H2 0.2756(17) 1.324(6) 0.140(3) 0.047(13) Uiso d D 1 . .
loop_
    _atom_site_aniso_label
    _atom_site_aniso_U_11
    _atom_site_aniso_U_22
    _atom_site_aniso_U_33
    _atom_site_aniso_U_12
    _atom_site_aniso_U_13
    _atom_site_aniso_U_23
    S1 0.0240(5) 0.0171(5) 0.0161(5) 0.0033(3) 0.0022(3) 0.0002(3)
    O1 0.0307(14) 0.0182(13) 0.0257(15) 0.0037(10) 0.0031(11) -0.0061(11)
    O2 0.0322(15) 0.0251(14) 0.0160(14) 0.0029(11) 0.0009(10) 0.0055(11)
    O3 0.0403(16) 0.0382(17) 0.0280(17) -0.0053(13) 0.0023(12) 0.0112(14)
    O4 0.0468(18) 0.0483(19) 0.0276(17) -0.0252(14) 0.0044(13) -0.0050(14)
    N1 0.0314(18) 0.0155(16) 0.0247(19) -0.0008(13) 0.0120(13) -0.0028(13)
    N2 0.0231(15) 0.0191(16) 0.0148(17) 0.0006(12) -0.0004(11) -0.0027(13)
    N3 0.0277(18) 0.0256(17) 0.0220(19) 0.0001(13) 0.0067(13) -0.0017(14)
    C1 0.0256(19) 0.0141(18) 0.017(2) -0.0029(13) 0.0096(13) -0.0001(14)
    C2 0.030(2) 0.0205(19) 0.015(2) 0.0007(14) 0.0023(14) 0.0000(15)
    C3 0.032(2) 0.022(2) 0.019(2) 0.0021(15) 0.0053(15) 0.0035(16)
    C4 0.029(2) 0.0226(19) 0.016(2) -0.0038(15) 0.0052(14) -0.0004(15)
    C5 0.0251(19) 0.0208(19) 0.0166(19) 0.0009(14) 0.0016(14) 0.0026(15)
    C6 0.0191(18) 0.0209(19) 0.016(2) 0.0038(13) 0.0030(13) -0.0014(14)
    C7 0.0237(19) 0.029(2) 0.0108(18) 0.0007(15) 0.0006(13) 0.0008(15)
    C8 0.0214(19) 0.026(2) 0.016(2) 0.0010(14) 0.0002(14) -0.0045(15)
    C9 0.0204(18) 0.0223(19) 0.021(2) 0.0028(14) 0.0071(14) -0.0008(15)
    C10 0.026(2) 0.027(2) 0.0127(19) 0.0015(15) 0.0040(14) -0.0007(15)
    C11 0.026(2) 0.027(2) 0.017(2) 0.0007(15) 0.0013(14) -0.0041(15)
    Cl1 0.0313(5) 0.0241(5) 0.0291(6) -0.0098(4) 0.0022(4) 0.0005(4)
    Cl2 0.0349(6) 0.0404(6) 0.0364(7) 0.0111(4) 0.0135(4) -0.0022(5)
    Cl3 0.0325(5) 0.0345(6) 0.0187(5) -0.0087(4) -0.0031(4) 0.0073(4)
    O5 0.0286(14) 0.0216(14) 0.0182(15) -0.0052(10) 0.0010(10) 0.0034(10)
    O6 0.0330(15) 0.0242(14) 0.0209(15) -0.0064(11) -0.0021(11) 0.0070(11)
    C12 0.0234(19) 0.0205(19) 0.020(2) -0.0016(14) 0.0040(14) 0.0010(15)
    C13 0.0238(18) 0.0173(18) 0.0130(19) 0.0004(14) 0.0031(13) -0.0033(14)
_geom_special_details
;
 All esds (except the esd in the dihedral angle between two l.s. planes)
 are estimated using the full covariance matrix.  The cell esds are taken
 into account individually in the estimation of esds in distances, angles
 and torsion angles; correlations between esds in cell parameters are only
 used when they are defined by crystal symmetry.  An approximate (isotropic)
 treatment of cell esds is used for estimating esds involving l.s. planes.
;
loop_
    _geom_bond_atom_site_label_1
    _geom_bond_atom_site_label_2
    _geom_bond_site_symmetry_2
    _geom_bond_distance
    _geom_bond_publ_flag
    S1 O2 . 1.435(2) ?
    S1 O1 . 1.436(3) ?
    S1 N2 . 1.631(3) ?
    S1 C6 . 1.766(4) ?
    O3 N3 . 1.231(4) ?
    O4 N3 . 1.227(4) ?
    N1 C4 . 1.335(5) ?
    N1 C3 . 1.341(5) ?
    N1 H1 . 0.897(10) ?
    N2 C1 . 1.390(4) ?
    N2 H2 . 0.897(10) ?
    N3 C9 . 1.472(5) ?
    C1 C2 . 1.397(5) ?
    C1 C5 . 1.405(5) ?
    C2 C3 . 1.362(5) ?
    C2 H2A . 0.9300 ?
    C3 H3 . 0.9300 ?
    C4 C5 . 1.368(5) ?
    C4 H4 . 0.9300 ?
    C5 H5 . 0.9300 ?
    C6 C11 . 1.388(5) ?
    C6 C7 . 1.388(5) ?
    C7 C8 . 1.394(5) ?
    C7 H7 . 0.9300 ?
    C8 C9 . 1.372(5) ?
    C8 H8 . 0.9300 ?
    C9 C10 . 1.387(5) ?
    C10 C11 . 1.386(5) ?
    C10 H10 . 0.9300 ?
    C11 H11 . 0.9300 ?
    Cl1 C12 . 1.765(4) ?
    Cl2 C12 . 1.777(4) ?
    Cl3 C12 . 1.770(4) ?
    O5 C13 . 1.245(4) ?
    O6 C13 . 1.231(4) ?
    C12 C13 . 1.570(4) ?
loop_
    _geom_angle_atom_site_label_1
    _geom_angle_atom_site_label_2
    _geom_angle_atom_site_label_3
    _geom_angle_site_symmetry_1
    _geom_angle_site_symmetry_3
    _geom_angle
    _geom_angle_publ_flag
    O2 S1 O1 . . 120.25(15) ?
    O2 S1 N2 . . 109.93(16) ?
    O1 S1 N2 . . 104.59(14) ?
    O2 S1 C6 . . 107.91(16) ?
    O1 S1 C6 . . 109.75(17) ?
    N2 S1 C6 . . 103.08(16) ?
    C4 N1 C3 . . 121.4(3) ?
    C4 N1 H1 . . 113(2) ?
    C3 N1 H1 . . 126(2) ?
    C1 N2 S1 . . 124.7(2) ?
    C1 N2 H2 . . 123(3) ?
    S1 N2 H2 . . 112(3) ?
    O4 N3 O3 . . 124.1(3) ?
    O4 N3 C9 . . 117.4(3) ?
    O3 N3 C9 . . 118.4(3) ?
    N2 C1 C2 . . 118.2(3) ?
    N2 C1 C5 . . 123.4(3) ?
    C2 C1 C5 . . 118.4(3) ?
    C3 C2 C1 . . 119.7(3) ?
    C3 C2 H2A . . 120.2 ?
    C1 C2 H2A . . 120.2 ?
    N1 C3 C2 . . 120.5(3) ?
    N1 C3 H3 . . 119.7 ?
    C2 C3 H3 . . 119.7 ?
    N1 C4 C5 . . 121.1(3) ?
    N1 C4 H4 . . 119.5 ?
    C5 C4 H4 . . 119.5 ?
    C4 C5 C1 . . 118.8(3) ?
    C4 C5 H5 . . 120.6 ?
    C1 C5 H5 . . 120.6 ?
    C11 C6 C7 . . 121.7(3) ?
    C11 C6 S1 . . 118.4(3) ?
    C7 C6 S1 . . 119.7(3) ?
    C6 C7 C8 . . 118.9(3) ?
    C6 C7 H7 . . 120.5 ?
    C8 C7 H7 . . 120.5 ?
    C9 C8 C7 . . 118.2(3) ?
    C9 C8 H8 . . 120.9 ?
    C7 C8 H8 . . 120.9 ?
    C8 C9 C10 . . 123.9(3) ?
    C8 C9 N3 . . 118.4(3) ?
    C10 C9 N3 . . 117.7(3) ?
    C11 C10 C9 . . 117.4(3) ?
    C11 C10 H10 . . 121.3 ?
    C9 C10 H10 . . 121.3 ?
    C10 C11 C6 . . 119.8(3) ?
    C10 C11 H11 . . 120.1 ?
    C6 C11 H11 . . 120.1 ?
    C13 C12 Cl1 . . 110.7(2) ?
    C13 C12 Cl3 . . 112.9(3) ?
    Cl1 C12 Cl3 . . 109.12(19) ?
    C13 C12 Cl2 . . 105.4(2) ?
    Cl1 C12 Cl2 . . 109.6(2) ?
    Cl3 C12 Cl2 . . 108.90(19) ?
    O6 C13 O5 . . 127.6(3) ?
    O6 C13 C12 . . 115.6(3) ?
    O5 C13 C12 . . 116.8(3) ?
loop_
    _geom_torsion_atom_site_label_1
    _geom_torsion_atom_site_label_2
    _geom_torsion_atom_site_label_3
    _geom_torsion_atom_site_label_4
    _geom_torsion_site_symmetry_1
    _geom_torsion_site_symmetry_2
    _geom_torsion_site_symmetry_3
    _geom_torsion_site_symmetry_4
    _geom_torsion
    _geom_torsion_publ_flag
    O2 S1 N2 C1 . . . . -62.4(3) ?
    O1 S1 N2 C1 . . . . 167.2(3) ?
    C6 S1 N2 C1 . . . . 52.4(3) ?
    S1 N2 C1 C2 . . . . -148.4(3) ?
    S1 N2 C1 C5 . . . . 32.5(5) ?
    N2 C1 C2 C3 . . . . -178.7(3) ?
    C5 C1 C2 C3 . . . . 0.4(5) ?
    C4 N1 C3 C2 . . . . 0.3(6) ?
    C1 C2 C3 N1 . . . . -0.3(6) ?
    C3 N1 C4 C5 . . . . -0.4(6) ?
    N1 C4 C5 C1 . . . . 0.6(6) ?
    N2 C1 C5 C4 . . . . 178.5(3) ?
    C2 C1 C5 C4 . . . . -0.6(5) ?
    O2 S1 C6 C11 . . . . -174.3(3) ?
    O1 S1 C6 C11 . . . . -41.5(3) ?
    N2 S1 C6 C11 . . . . 69.5(3) ?
    O2 S1 C6 C7 . . . . 9.9(3) ?
    O1 S1 C6 C7 . . . . 142.6(3) ?
    N2 S1 C6 C7 . . . . -106.4(3) ?
    C11 C6 C7 C8 . . . . -0.6(5) ?
    S1 C6 C7 C8 . . . . 175.1(3) ?
    C6 C7 C8 C9 . . . . 0.4(5) ?
    C7 C8 C9 C10 . . . . 0.8(6) ?
    C7 C8 C9 N3 . . . . -177.4(3) ?
    O4 N3 C9 C8 . . . . -11.3(5) ?
    O3 N3 C9 C8 . . . . 169.0(3) ?
    O4 N3 C9 C10 . . . . 170.3(3) ?
    O3 N3 C9 C10 . . . . -9.4(5) ?
    C8 C9 C10 C11 . . . . -1.8(6) ?
    N3 C9 C10 C11 . . . . 176.4(3) ?
    C9 C10 C11 C6 . . . . 1.6(5) ?
    C7 C6 C11 C10 . . . . -0.4(5) ?
    S1 C6 C11 C10 . . . . -176.2(3) ?
    Cl1 C12 C13 O6 . . . . 37.9(4) ?
    Cl3 C12 C13 O6 . . . . 160.6(3) ?
    Cl2 C12 C13 O6 . . . . -80.6(3) ?
    Cl1 C12 C13 O5 . . . . -144.5(3) ?
    Cl3 C12 C13 O5 . . . . -21.8(4) ?
    Cl2 C12 C13 O5 . . . . 97.0(3) ?
loop_
    _geom_hbond_atom_site_label_D
    _geom_hbond_atom_site_label_H
    _geom_hbond_atom_site_label_A
    _geom_hbond_site_symmetry_A
    _geom_hbond_distance_DH
    _geom_hbond_distance_HA
    _geom_hbond_distance_DA
    _geom_hbond_angle_DHA
    N1 H1 O5 4_565 0.897(10) 1.755(13) 2.639(4) 168(4)
    N2 H2 O6 1_565 0.897(10) 1.825(15) 2.707(4) 167(4)
data_global
_journal_date_recd_electronic     2008-01-04
_journal_date_accepted     2008-01-08
_journal_name_full     'Acta Crystallographica, Section E'
_journal_year     2008
_journal_volume     64
_journal_issue      2
_journal_page_first     o438
_journal_page_last     o438
_journal_paper_category     QO
_journal_coeditor_code     NC2087
_publ_contact_author_name     'Wen-yuan Gao'
_publ_contact_author_address
;
School of Pharmaceutical Science & Technology
Tianjin University
Tianjin 300072
People's Republic of China
;
_publ_contact_author_email     zpw0803@gmail.com
_publ_contact_author_fax     '8622 8740 1895'
_publ_contact_author_phone     '8622 8740 1895'
_publ_section_title
;
4-(4-Nitrobenzenesulfonamido)pyridinium trichloroacetate
;
loop_
    _publ_author_name
    _publ_author_address
    'Peng-Wei Zhang'
;
School of Pharmaceutical Science & Technology
Tianjin University
Tianjin 300072
People's Republic of China
;
    'Wen-Yuan Gao'
;
School of Pharmaceutical Science & Technology
Tianjin University
Tianjin 300072
People's Republic of China
;
    'Li Zhang'
;
Department of Pharmaceutics
Medical College of Chinese People's Armed Police Force
Tianjin 300162
People's Republic of China
;
    'Shou-Cheng Pu'
;
School of Pharmaceutical Science & Technology
Tianjin University
Tianjin 300072
People's Republic of China
;
