# Supplementary material for: 4-(4-Nitro­benzene­sulfonamido)pyridinium trichloro­acetate
Source: Acta Crystallogr Sect E Struct Rep Online. 2008 Jan 16;64(Pt 2):o438. doi: 10.1107/S160053680800069X (PMC2960198; doi:10.1107/S160053680800069X)
Supplement: Supplementary file 2 [file e-64-0o438-Isup2.hkl]

# 
# h,k,l, Fc-squared, Fo-squared, sigma(Fo-squared) and status flag 
# 
data_I
_shelx_title ' R71222E1 in P2(1)/c' 
_shelx_refln_list_code          4 
_shelx_F_calc_maximum      246.91 
_exptl_crystal_F_000       896.00 
_reflns_d_resolution_high  0.8403 
 
loop_ 
 _symmetry_equiv_pos_as_xyz 
 'x, y, z' 
 '-x, y+1/2, -z+1/2' 
 '-x, -y, -z' 
 'x, -y-1/2, z-1/2' 
 
_cell_length_a    22.0171 
_cell_length_b     6.2187 
_cell_length_c    12.7190 
_cell_angle_alpha  90.000 
_cell_angle_beta   97.482 
_cell_angle_gamma  90.000 
 
_shelx_F_squared_multiplier     1.000 
 
loop_ 
 _refln_index_h 
 _refln_index_k 
 _refln_index_l 
 _refln_F_squared_calc 
 _refln_F_squared_meas 
 _refln_F_squared_sigma 
 _refln_observed_status 
   2   0   0      117.90       36.33     31.48 o 
   3   0   0       76.14       67.74     14.13 o 
   4   0   0       95.42       87.32     18.88 o 
   5   0   0      166.93      131.92     35.28 o 
   6   0   0        0.42        1.59     10.27 o 
   7   0   0     9720.31     9578.72    180.77 o 
   8   0   0    26983.13    24032.05    418.59 o 
   9   0   0     1772.03     1346.93     83.48 o 
  10   0   0     3300.17     3664.44    103.54 o 
  11   0   0      126.87       58.76     45.02 o 
  12   0   0     6678.57     8005.24    198.94 o 
  13   0   0     1640.18     1275.78     82.07 o 
  14   0   0     2960.01     2729.44    121.06 o 
  15   0   0      115.38       99.29     57.29 o 
  16   0   0     1780.35     2067.12    187.73 o 
  17   0   0     2384.44     2565.72    229.33 o 
  18   0   0     1311.23     1343.61     69.12 o 
  19   0   0      229.89      212.74     31.09 o 
  20   0   0       54.02       45.69     15.83 o 
  21   0   0      471.83      545.25     47.91 o 
  22   0   0      485.99      540.55     48.95 o 
  23   0   0       87.59      100.95     27.03 o 
  24   0   0       91.33       83.23     32.33 o 
  25   0   0     1256.22     1713.28    171.17 o 
   1   1   0     9693.23     9111.63    176.86 o 
   2   1   0     2361.12     2322.53     48.80 o 
   3   1   0     1017.27      962.37     15.89 o 
   5   1   0     2823.26     2467.40     29.00 o 
   6   1   0     1463.26     1478.88     59.92 o 
   7   1   0      154.73      128.85     15.46 o 
   8   1   0      109.55      111.39     10.88 o 
   9   1   0      231.48      271.41     19.36 o 
  10   1   0      212.47      176.43     12.76 o 
  11   1   0       30.25       36.52      9.87 o 
  12   1   0       12.01       10.54      6.35 o 
  13   1   0     4719.68     4787.45    102.08 o 
  14   1   0     2036.13     1999.36     54.06 o 
  15   1   0      820.29      855.73     52.52 o 
  16   1   0      181.77      158.76     22.06 o 
  17   1   0       35.49       25.35      9.94 o 
  18   1   0     1434.57     1606.69     52.96 o 
  19   1   0     1787.74     2014.47    110.79 o 
  20   1   0      608.04      706.72     36.24 o 
  21   1   0     2788.26     3733.58    154.40 o 
  22   1   0      909.37     1038.46     95.41 o 
  23   1   0        0.69        5.28     10.05 o 
  24   1   0      686.69      985.79     82.51 o 
  25   1   0       52.71       47.41     15.68 o 
   0   2   0      105.17      223.11    144.99 o 
   1   2   0    14100.92    13672.57    263.07 o 
   2   2   0       35.45       57.82     12.27 o 
   3   2   0      338.05      317.76      8.29 o 
   4   2   0       88.07       78.93      7.85 o 
   5   2   0      352.31      391.61      9.55 o 
   6   2   0     2320.58     2399.87     48.04 o 
   7   2   0       63.65       68.99     10.89 o 
   8   2   0        0.22       -0.10      3.38 o 
   9   2   0      286.69      274.79     17.10 o 
  10   2   0       21.08       19.68      6.08 o 
  11   2   0     1345.70     1239.53    103.59 o 
  12   2   0      334.15      328.27     24.62 o 
  13   2   0        3.10        1.02      4.45 o 
  14   2   0        4.83        6.23      3.67 o 
  15   2   0     1043.74     1087.48     53.89 o 
  16   2   0      711.98      669.71     55.62 o 
  17   2   0      921.82      868.59     28.62 o 
  18   2   0     3067.95     3512.35    214.23 o 
  19   2   0      220.42      176.31     55.70 o 
  20   2   0      298.48      290.39     56.47 o 
  21   2   0      457.97      533.72     63.86 o 
  22   2   0       49.44       24.50     10.62 o 
  23   2   0      267.73      222.46     59.96 o 
  24   2   0      726.85     1036.47    118.37 o 
  25   2   0      499.30      581.73     62.59 o 
   1   3   0      423.01      437.89     22.25 o 
   2   3   0     3161.02     3264.18     52.74 o 
   3   3   0     6266.35     6192.33     65.08 o 
   4   3   0     1131.20     1210.81     39.00 o 
   5   3   0    11504.93    11734.75    114.60 o 
   6   3   0        3.50        6.07      5.38 o 
   7   3   0      435.83      465.01     20.42 o 
   8   3   0      177.45      160.00     10.68 o 
   9   3   0      359.82      328.87     17.90 o 
  10   3   0     2442.69     2436.97     59.11 o 
  11   3   0       83.06       81.52     12.35 o 
  12   3   0      120.46      100.06     17.00 o 
  13   3   0     1012.11     1026.04     49.37 o 
  14   3   0        0.21        0.00      4.75 o 
  15   3   0       21.58       11.38      5.28 o 
  16   3   0     1536.15     1607.76     61.08 o 
  17   3   0      255.49      215.19     40.32 o 
  18   3   0      365.39      368.53     40.51 o 
  19   3   0       55.48       50.46     20.53 o 
  20   3   0        8.21        5.83     10.07 o 
  21   3   0      226.13      247.07     37.85 o 
  22   3   0       13.21       13.44     11.32 o 
  23   3   0       60.89       77.08     29.37 o 
   0   4   0     2436.25     2475.56     77.77 o 
   1   4   0       21.64       51.32     12.33 o 
   2   4   0      305.67      358.59     18.92 o 
   3   4   0     2033.25     2176.00     43.99 o 
   4   4   0      772.35      909.33     29.83 o 
   5   4   0        2.04        9.68      4.78 o 
   6   4   0     1160.96     1268.60     41.88 o 
   7   4   0      359.80      363.06     23.38 o 
   8   4   0     3013.93     3190.83    138.43 o 
   9   4   0       38.23       28.31      8.96 o 
  10   4   0      108.54      101.16     13.65 o 
  11   4   0      490.59      543.67     37.91 o 
  12   4   0      644.27      677.98     52.34 o 
  13   4   0       68.06       74.15     17.78 o 
  14   4   0       61.66       56.18     14.43 o 
  15   4   0       96.50      103.68     33.80 o 
  16   4   0      269.52      284.64     43.15 o 
  17   4   0       46.05       34.10     16.37 o 
  18   4   0        8.31        3.87     10.56 o 
  19   4   0      224.99      242.27     55.88 o 
  20   4   0      292.88      368.67     53.58 o 
  21   4   0        1.21        2.39      9.39 o 
   1   5   0      986.69     1015.11     38.01 o 
   2   5   0       15.58       10.19      5.21 o 
   3   5   0      188.16      182.97     34.68 o 
   4   5   0     2020.61     2047.31     69.52 o 
   5   5   0       73.52       91.41     17.33 o 
   6   5   0      247.50      235.08     31.88 o 
   7   5   0     4520.92     5054.87    130.72 o 
   8   5   0      130.05      150.04     32.64 o 
   9   5   0      559.70      558.61     40.34 o 
  10   5   0        0.89        4.50      5.46 o 
  11   5   0      185.91      181.28     17.62 o 
  12   5   0       36.90       19.98      8.25 o 
  13   5   0        0.01       -4.65      9.87 o 
  14   5   0        0.71        9.60     13.60 o 
  15   5   0     1628.43     1691.06    145.34 o 
  16   5   0        5.84       -0.11     12.11 o 
  17   5   0      103.42       85.29     39.95 o 
  18   5   0      219.29      175.01     52.48 o 
  19   5   0        2.82       -2.57     15.74 o 
   0   6   0        9.64       14.40     12.55 o 
   1   6   0        0.06        5.06      6.67 o 
   2   6   0        9.29        7.73      7.07 o 
   3   6   0      146.91      129.86     31.24 o 
   4   6   0      159.80      150.21     36.96 o 
   5   6   0        3.56        7.13      8.46 o 
   6   6   0       62.94       51.97     19.42 o 
   7   6   0      159.31      165.89     25.10 o 
   8   6   0       15.14       11.17      8.71 o 
   9   6   0      312.68      290.44     25.67 o 
  10   6   0      349.08      381.75     29.63 o 
  11   6   0        0.07       13.80     15.48 o 
  12   6   0      169.85      196.33     56.17 o 
  13   6   0      480.88      505.06     78.16 o 
  14   6   0      115.09       95.55     39.55 o 
  15   6   0      254.25      242.28     76.40 o 
   1   7   0       74.17       49.07     16.59 o 
   2   7   0      716.68      797.81     76.50 o 
   3   7   0     1535.18     1591.44    151.68 o 
   4   7   0      153.15      117.16     55.08 o 
   5   7   0      393.86      331.12     45.81 o 
   6   7   0      431.79      418.78     48.75 o 
   7   7   0        3.47        6.73     11.58 o 
   8   7   0       50.50       28.17     18.28 o 
 -25   1   1       46.28       36.83     15.57 o 
 -24   1   1      426.58      483.56     62.23 o 
 -23   1   1        0.00       -0.08      7.59 o 
 -22   1   1       41.01       25.13     10.82 o 
 -21   1   1       90.06       85.08     27.70 o 
 -20   1   1     2970.64     3778.77    192.06 o 
 -19   1   1      112.07       94.14     19.26 o 
 -18   1   1      119.48      102.45     24.67 o 
 -17   1   1     1806.83     1876.89     64.10 o 
 -16   1   1     1019.05     1121.37     62.08 o 
 -15   1   1       52.84       37.14     10.16 o 
 -14   1   1     3212.04     3341.16     72.32 o 
 -13   1   1       54.52       21.06      8.04 o 
 -11   1   1      208.67      115.51     25.31 o 
 -10   1   1     3982.71     3253.59    136.09 o 
  -9   1   1     3621.23     3050.20    199.88 o 
  -8   1   1        8.99        8.36      2.78 o 
  -7   1   1     3289.10     2675.08    127.60 o 
  -6   1   1    60963.39    58952.02    358.77 o 
  -5   1   1    15677.96    14021.23    469.77 o 
  -4   1   1     1190.17     1086.24     21.84 o 
  -3   1   1      592.09      530.97     13.92 o 
  -2   1   1     1762.05     1587.45     22.27 o 
  -1   1   1     2351.48     2195.53     67.75 o 
   0   1   1      180.65      154.30      5.22 o 
   1   1   1       29.54       28.71      5.20 o 
   2   1   1      132.09      109.32      7.25 o 
   3   1   1      949.64      762.44     54.73 o 
   4   1   1      971.72      896.75     44.73 o 
   5   1   1     1772.76     1897.67     25.99 o 
   6   1   1      686.88      707.10     22.40 o 
   7   1   1     1101.54     1061.27     37.24 o 
   8   1   1     2590.30     2435.74     53.92 o 
   9   1   1      719.40      657.51     28.34 o 
  10   1   1     1280.89     1104.16     22.69 o 
  11   1   1     5319.86     5329.35     90.88 o 
  12   1   1     1762.47     1844.02     46.19 o 
  13   1   1       50.06       26.63      9.21 o 
  14   1   1       37.67       19.94      6.34 o 
  15   1   1      527.68      514.01     34.87 o 
  16   1   1      314.20      277.16     38.46 o 
  17   1   1     1749.27     2049.57     68.52 o 
  18   1   1      139.43      128.71     26.61 o 
  19   1   1      198.26      199.28     24.95 o 
  20   1   1      929.22     1200.83     49.07 o 
  21   1   1       70.70       73.50     19.90 o 
  22   1   1      598.44      744.12     51.47 o 
  23   1   1       61.88       59.49     13.10 o 
  24   1   1      262.60      288.54     23.08 o 
  25   1   1      212.06      221.70     25.93 o 
 -25   2   1        1.22       13.49     13.57 o 
 -24   2   1      105.44      108.70     32.49 o 
 -23   2   1      175.99      183.93     37.21 o 
 -22   2   1      290.64      280.03     54.37 o 
 -21   2   1        1.50       34.57     43.19 o 
 -20   2   1       20.31       15.08     12.97 o 
 -19   2   1     1896.99     2093.64    164.43 o 
 -18   2   1        0.48        5.01      9.66 o 
 -17   2   1        1.33       11.77      9.52 o 
 -16   2   1      306.26      284.78     25.21 o 
 -15   2   1      729.69      620.69     45.82 o 
 -14   2   1       22.23       11.00      6.75 o 
 -13   2   1     2599.88     2515.80     90.18 o 
 -12   2   1      614.95      628.63     43.69 o 
 -11   2   1     4118.29     4030.24    156.70 o 
 -10   2   1     4209.38     3905.59     48.99 o 
  -9   2   1     1621.39     1555.63     23.80 o 
  -8   2   1       40.91       38.38      9.22 o 
  -7   2   1    19943.95    18360.84    151.45 o 
  -6   2   1       75.98       95.67     11.41 o 
  -5   2   1     1801.97     1905.70     28.81 o 
  -4   2   1      993.24      898.77     13.88 o 
  -3   2   1       84.03       66.64      9.23 o 
  -2   2   1     3046.05     2787.38     67.60 o 
  -1   2   1     2221.22     2109.08     34.32 o 
   0   2   1     4661.03     4894.81     92.31 o 
   1   2   1     8253.31     7810.86    116.83 o 
   2   2   1     7230.64     6673.30    121.67 o 
   3   2   1     7226.77     6817.23    284.09 o 
   4   2   1    21445.34    14824.91    250.39 o 
   5   2   1     1004.23      956.36     19.13 o 
   6   2   1        1.80        3.56      3.01 o 
   7   2   1       96.97       81.83      8.93 o 
   8   2   1      476.58      427.20     30.62 o 
   9   2   1     3806.23     3828.82     84.73 o 
  10   2   1     1283.27     1221.47     23.22 o 
  11   2   1     1884.68     1896.32     42.80 o 
  12   2   1     4365.04     4469.43     97.60 o 
  13   2   1      138.39      100.50     18.81 o 
  14   2   1      153.54      154.81     26.51 o 
  15   2   1      739.02      782.82     41.25 o 
  16   2   1      477.82      459.67     41.57 o 
  17   2   1     2581.46     2791.53    109.77 o 
  18   2   1      542.72      559.41     38.98 o 
  19   2   1      153.11      137.60     37.90 o 
  20   2   1       14.82       20.17     13.48 o 
  21   2   1      227.60      221.34     30.78 o 
  22   2   1       11.33        8.67      7.59 o 
  23   2   1      127.82      143.07     56.28 o 
  24   2   1        0.46        0.24      6.95 o 
 -23   3   1        0.04       10.89     10.67 o 
 -22   3   1        0.71       -0.75     12.72 o 
 -21   3   1      260.43      288.18     29.75 o 
 -20   3   1      617.20      716.70     64.22 o 
 -19   3   1       86.74       92.95     25.56 o 
 -18   3   1     1115.20     1115.47     95.40 o 
 -17   3   1      560.65      572.51     49.52 o 
 -16   3   1      523.19      494.18     46.12 o 
 -15   3   1      153.59      147.65     35.30 o 
 -14   3   1     1968.61     1965.54     67.27 o 
 -13   3   1       20.38       27.97      9.67 o 
 -12   3   1     2324.94     2328.71    101.61 o 
 -11   3   1      389.36      348.25     25.78 o 
 -10   3   1     1764.06     1845.43     70.32 o 
  -9   3   1      137.22      111.04     11.66 o 
  -8   3   1      139.91      133.55      9.14 o 
  -7   3   1      842.74      875.54     23.96 o 
  -6   3   1     1349.40     1468.51     22.46 o 
  -5   3   1      759.87      872.23     34.77 o 
  -4   3   1       15.39       35.68      9.57 o 
  -3   3   1     1653.34     1699.11     40.16 o 
  -2   3   1     1743.04     2157.27     31.77 o 
  -1   3   1     3950.55     4188.36     96.84 o 
   0   3   1     4226.69     4299.06    100.55 o 
   1   3   1      825.84      916.38     31.27 o 
   2   3   1      194.02      192.04     11.98 o 
   3   3   1      115.05      128.26     12.31 o 
   4   3   1       51.80       73.41     11.68 o 
   5   3   1     1008.80      954.58     19.54 o 
   6   3   1     1398.77     1323.45     48.14 o 
   7   3   1     3592.96     3646.46    113.08 o 
   8   3   1     5515.50     5883.92    182.76 o 
   9   3   1      253.81      233.59     16.94 o 
  10   3   1       27.04       22.80      7.45 o 
  11   3   1      268.57      257.36     24.05 o 
  12   3   1     1360.47     1350.21     61.36 o 
  13   3   1      316.54      264.25     29.28 o 
  14   3   1      766.64      760.00     52.32 o 
  15   3   1     1783.17     1721.15     57.93 o 
  16   3   1      155.21      137.32     18.82 o 
  17   3   1      307.08      315.55     46.64 o 
  18   3   1       65.71       54.84     28.15 o 
  19   3   1        5.50       10.74     11.23 o 
  20   3   1       31.83       27.13     15.21 o 
  21   3   1        0.04        6.31      7.42 o 
  22   3   1     1029.56     1374.30    134.91 o 
  23   3   1       69.82       68.66     44.27 o 
 -22   4   1      300.28      325.14     39.34 o 
 -21   4   1      975.04     1166.35     87.76 o 
 -20   4   1      125.32      100.38     36.52 o 
 -19   4   1        6.63        5.73      9.03 o 
 -18   4   1       90.00      105.90     26.15 o 
 -17   4   1       78.49       85.27     33.22 o 
 -16   4   1      501.55      482.61     38.98 o 
 -15   4   1      677.47      670.38     57.21 o 
 -14   4   1     5695.10     5646.62    260.53 o 
 -13   4   1     3192.83     3284.58    103.63 o 
 -12   4   1       63.16       62.41     14.64 o 
 -11   4   1        0.17        2.46      3.95 o 
 -10   4   1      197.12      196.17     21.41 o 
  -9   4   1      223.66      227.25     27.50 o 
  -8   4   1      393.52      357.88     31.77 o 
  -7   4   1     1714.60     1755.28     42.25 o 
  -6   4   1     1156.52     1178.91     32.21 o 
  -5   4   1      380.41      368.64     23.92 o 
  -4   4   1        4.05        2.92      3.36 o 
  -3   4   1        0.01        3.48      4.26 o 
  -2   4   1       21.63       17.61      8.79 o 
  -1   4   1      447.25      435.92     22.08 o 
   0   4   1      375.57      446.81     22.28 o 
   1   4   1     2043.14     2136.52     56.02 o 
   2   4   1      428.04      471.54     28.23 o 
   3   4   1       30.65       27.81      8.66 o 
   4   4   1      223.93      262.90     28.75 o 
   5   4   1     5330.60     5523.10    164.84 o 
   6   4   1       62.94       67.22     15.44 o 
   7   4   1      206.73      254.52     29.76 o 
   8   4   1      416.02      421.94     40.15 o 
   9   4   1      838.93      848.26     41.07 o 
  10   4   1      607.80      606.32     41.55 o 
  11   4   1        1.19        2.43      4.95 o 
  12   4   1      489.22      487.77     45.96 o 
  13   4   1       92.13       76.26     19.24 o 
  14   4   1        4.59        4.55      5.31 o 
  15   4   1      119.04      109.35     26.59 o 
  16   4   1      539.52      506.43     61.77 o 
  17   4   1        3.16       -4.47     14.60 o 
  18   4   1      107.62      113.51     46.32 o 
  19   4   1      729.53      775.13     91.13 o 
  20   4   1      485.95      476.02     70.33 o 
  21   4   1      493.48      496.19     52.38 o 
 -19   5   1       86.47       87.57     47.36 o 
 -18   5   1       40.53       31.01     19.48 o 
 -17   5   1        5.14        8.69     11.46 o 
 -16   5   1        8.30       -1.86      8.99 o 
 -15   5   1        3.82        8.27      9.36 o 
 -14   5   1      433.63      453.63     52.95 o 
 -13   5   1        0.77        4.38      8.45 o 
 -12   5   1       16.21       25.03     17.93 o 
 -11   5   1      146.31      154.88     20.75 o 
 -10   5   1      181.89      179.91     27.39 o 
  -9   5   1      589.50      631.30     35.32 o 
  -8   5   1       97.03       87.21     16.33 o 
  -7   5   1       33.64       33.44      8.93 o 
  -6   5   1      582.04      569.46     39.59 o 
  -5   5   1      515.83      572.08     38.44 o 
  -4   5   1       54.36       68.02     18.33 o 
  -3   5   1      101.96      100.16     26.93 o 
  -2   5   1     2507.02     2726.78     87.84 o 
  -1   5   1     1581.13     1595.90     53.61 o 
   0   5   1      526.12      556.55     41.38 o 
   1   5   1     2259.57     2423.35     96.92 o 
   2   5   1      184.49      201.62     33.82 o 
   3   5   1      715.57      755.57     30.79 o 
   4   5   1      153.10      163.10     42.57 o 
   5   5   1      556.72      554.56     42.34 o 
   6   5   1     1682.18     1710.25     53.43 o 
   7   5   1     5259.63     5667.53    148.76 o 
   8   5   1     1237.23     1320.09     84.02 o 
   9   5   1      254.42      257.42     28.14 o 
  10   5   1       44.53       42.93     15.62 o 
  11   5   1      175.26      179.28     22.43 o 
  12   5   1        3.23        5.02      5.74 o 
  13   5   1      252.46      238.47     44.23 o 
  14   5   1      939.74      977.42     86.10 o 
  15   5   1       92.41       78.69     33.83 o 
  16   5   1       93.07       63.79     27.26 o 
  17   5   1        6.77       11.63     14.96 o 
  18   5   1       75.57       43.29     32.68 o 
 -15   6   1      589.42      744.99     60.44 o 
 -14   6   1      275.26      268.48     71.53 o 
 -13   6   1       35.19       17.39     16.36 o 
 -12   6   1      467.09      465.38    103.38 o 
 -11   6   1      237.50      227.89     43.57 o 
 -10   6   1     1264.23     1238.17    103.61 o 
  -9   6   1       26.40       19.25      9.66 o 
  -8   6   1       55.79       37.16     12.17 o 
  -7   6   1      967.81     1068.01     64.97 o 
  -6   6   1        2.63       11.66      7.06 o 
  -5   6   1     1053.23     1053.82     65.60 o 
  -4   6   1      290.61      353.26     29.46 o 
  -3   6   1       62.39       50.92     17.15 o 
  -2   6   1      702.61      753.59     49.34 o 
  -1   6   1        6.30        3.90      6.37 o 
   0   6   1        8.30        2.88      7.00 o 
   1   6   1      872.82      894.92     64.26 o 
   2   6   1      400.96      445.88     34.88 o 
   3   6   1     1284.48     1374.56     97.26 o 
   4   6   1       63.80       73.35     21.55 o 
   5   6   1       42.50       46.30     16.36 o 
   6   6   1      211.65      248.76     53.26 o 
   7   6   1      332.32      301.15     37.87 o 
   8   6   1       87.79       97.38     22.92 o 
   9   6   1      869.88      922.23     72.85 o 
  10   6   1      422.62      390.35     30.26 o 
  11   6   1      849.95      815.10     90.16 o 
  12   6   1      445.08      434.88     84.73 o 
  13   6   1        1.80        0.83     10.40 o 
  14   6   1       83.42       77.53     28.66 o 
  -8   7   1       81.30       87.55     46.14 o 
  -7   7   1       25.82       13.69      9.79 o 
  -6   7   1      553.88      552.41     70.46 o 
  -5   7   1       65.68       39.06     30.17 o 
  -4   7   1       20.10       11.06     13.84 o 
  -3   7   1      328.04      347.47     38.73 o 
  -2   7   1      310.66      332.66     43.53 o 
  -1   7   1        7.05        7.46     10.68 o 
   0   7   1      300.53      289.64     44.32 o 
   1   7   1        0.06        6.07      7.41 o 
   2   7   1     1229.07     1196.88    115.66 o 
   3   7   1        7.33        5.20     10.46 o 
   4   7   1       52.84       36.10     18.97 o 
   5   7   1       38.88       34.81     24.88 o 
   6   7   1       11.48        9.73     10.89 o 
   7   7   1        7.42       15.74     11.42 o 
   8   7   1      917.73      912.41     72.45 o 
 -26   0   2     2352.03     3041.47    152.90 o 
 -25   0   2       84.66       63.84     32.39 o 
 -24   0   2        4.14       -1.36     24.60 o 
 -23   0   2      260.27      310.39    116.17 o 
 -22   0   2      201.69      149.50     67.67 o 
 -21   0   2      938.25     1117.96    178.12 o 
 -20   0   2     1952.65     2518.58    277.17 o 
 -19   0   2       83.63       27.32     31.09 o 
 -18   0   2      124.52      125.96     47.97 o 
 -17   0   2     1160.04     1311.53    176.82 o 
 -16   0   2     2631.66     3158.53    292.87 o 
 -15   0   2     4067.05     4134.54    218.35 o 
 -14   0   2      958.52      940.14     74.99 o 
 -13   0   2       76.13       61.54     49.38 o 
 -12   0   2    11725.01    12837.67    182.36 o 
 -11   0   2      110.05       45.31     29.91 o 
 -10   0   2      168.71      117.47     37.29 o 
  -9   0   2     4287.38     4123.33    117.29 o 
  -8   0   2        0.72        3.01      3.57 o 
  -7   0   2     8271.45     7695.49    103.58 o 
  -6   0   2       13.12       11.67      5.11 o 
  -5   0   2      638.33      568.75     44.57 o 
  -4   0   2     4863.62     4150.25    144.46 o 
  -2   0   2     4893.70     5096.35    173.63 o 
  -1   0   2      237.21      439.83     11.36 o 
   0   0   2     5425.69     4868.10    139.56 o 
   1   0   2     4596.01     4522.23    122.88 o 
   3   0   2      539.36      453.79     10.12 o 
   4   0   2     3905.00     3428.19    132.68 o 
   5   0   2    30299.70    27113.12    442.90 o 
   6   0   2    32565.07    30397.91    497.53 o 
   7   0   2     7233.64     6811.33    320.29 o 
   8   0   2     3930.40     3430.83     76.82 o 
   9   0   2      354.21      370.91     75.28 o 
  10   0   2    12477.44    11365.93    175.22 o 
  11   0   2      218.70      120.78     38.82 o 
  12   0   2     6474.85     6127.73    452.03 o 
  13   0   2     2352.07     1944.07     62.80 o 
  14   0   2     4434.81     4480.44    117.94 o 
  15   0   2      301.12      324.78     44.19 o 
  16   0   2      500.72      514.00     56.71 o 
  17   0   2      187.26      167.28     26.68 o 
  18   0   2     1892.93     2195.77     70.42 o 
  19   0   2      108.94      119.82     20.03 o 
  20   0   2       17.31        7.69      7.50 o 
  21   0   2      451.00      550.09     31.61 o 
  22   0   2        2.49        2.56      8.67 o 
  23   0   2      458.64      523.01     55.11 o 
  24   0   2        2.81        2.12     10.34 o 
  25   0   2      150.29      205.34     56.46 o 
 -25   1   2      369.56      391.67     72.26 o 
 -24   1   2        5.09        6.59      9.03 o 
 -23   1   2      374.21      443.14     67.97 o 
 -22   1   2       32.70       33.04     15.88 o 
 -21   1   2     1295.42     1526.02     80.63 o 
 -20   1   2       77.91       58.83     21.72 o 
 -19   1   2      844.78      862.06     60.16 o 
 -18   1   2       96.91       73.64     18.81 o 
 -17   1   2     1330.60     1231.04     74.07 o 
 -16   1   2     7303.28     6982.93    205.46 o 
 -15   1   2     1408.81     1413.37     58.93 o 
 -14   1   2      784.50      702.00    117.37 o 
 -13   1   2     5462.08     4165.94    798.33 o 
 -12   1   2      738.52      580.92     58.82 o 
 -11   1   2     1665.79     1598.27     54.55 o 
 -10   1   2      741.31      673.58     66.58 o 
  -9   1   2     2028.70     1711.70    184.97 o 
  -8   1   2     2877.55     2354.05     81.97 o 
  -7   1   2    18134.11    18510.36    231.91 o 
  -6   1   2    13149.62    12227.86    211.15 o 
  -5   1   2       31.03       21.80      6.11 o 
  -4   1   2    10379.10     9998.23    265.71 o 
  -3   1   2    12747.80    12080.44    311.75 o 
  -2   1   2    27036.85    29070.98    499.07 o 
  -1   1   2      178.06      204.02     10.78 o 
   0   1   2       67.49      100.90      8.29 o 
   1   1   2      546.99      577.59     17.56 o 
   2   1   2      154.68      129.26     15.89 o 
   3   1   2     1099.98     1049.31     64.24 o 
   5   1   2     4016.69     3483.48    176.07 o 
   6   1   2       62.42       49.84      9.85 o 
   7   1   2      376.36      335.57     35.33 o 
   8   1   2    13369.69    13849.64    301.17 o 
   9   1   2     4660.03     4227.89    216.19 o 
  10   1   2        5.73       14.85      5.17 o 
  11   1   2        2.63       -1.84      3.89 o 
  12   1   2     2484.48     2670.91     60.70 o 
  13   1   2      160.31      101.51     25.82 o 
  14   1   2      272.68      289.73     22.77 o 
  15   1   2      292.36      291.84     30.06 o 
  16   1   2        5.80       -0.14      4.35 o 
  17   1   2        1.06        3.03      3.94 o 
  18   1   2       87.60       94.80     16.57 o 
  19   1   2      467.80      535.15     34.09 o 
  20   1   2       60.22       59.80     14.08 o 
  21   1   2        0.35        5.07      3.90 o 
  22   1   2       25.25       16.15      5.42 o 
  23   1   2      756.50      919.66     59.48 o 
  24   1   2      219.56      234.90     24.80 o 
  25   1   2        5.76        3.56      7.08 o 
 -25   2   2        5.75        6.10     10.70 o 
 -24   2   2        8.03       11.90      9.96 o 
 -23   2   2      132.49      153.25     34.03 o 
 -22   2   2        6.40        9.02     10.57 o 
 -21   2   2      594.05      721.06     85.59 o 
 -20   2   2      365.99      358.16     47.26 o 
 -19   2   2      924.01     1150.34     69.50 o 
 -18   2   2      198.76      196.24     29.54 o 
 -17   2   2      149.82      125.02     33.03 o 
 -16   2   2      119.98      110.28     26.52 o 
 -15   2   2        2.51        1.29      9.01 o 
 -14   2   2      550.64      522.53     50.45 o 
 -13   2   2     4525.78     4676.39    174.09 o 
 -12   2   2      327.25      244.86     24.04 o 
 -11   2   2     9752.54     9705.96    148.48 o 
 -10   2   2     1157.44     1068.36     53.04 o 
  -9   2   2        0.60        2.88      1.11 o 
  -8   2   2      724.60      753.85     29.92 o 
  -7   2   2        0.14       -0.05      2.31 o 
  -6   2   2        0.30        3.05      3.86 o 
  -5   2   2     4137.48     3913.99    121.93 o 
  -4   2   2     1490.68     1604.98     29.42 o 
  -3   2   2     3412.09     3639.72     85.98 o 
  -2   2   2      534.37      575.05     11.51 o 
  -1   2   2      399.66      420.75     11.78 o 
   0   2   2     1862.72     1898.29     25.67 o 
   1   2   2       86.44      104.00      7.81 o 
   2   2   2      251.15      243.92     12.97 o 
   3   2   2      576.93      533.29     23.55 o 
   4   2   2      480.35      413.86     19.60 o 
   5   2   2        7.97       16.89      3.18 o 
   6   2   2      858.16      637.04     36.84 o 
   7   2   2     2356.97     2147.05     94.52 o 
   8   2   2     1332.48     1221.31     71.72 o 
   9   2   2      452.24      429.40     20.81 o 
  10   2   2       43.58       39.12      8.92 o 
  11   2   2      108.06      106.27     13.00 o 
  12   2   2      417.72      393.40     28.11 o 
  13   2   2      655.19      671.64     43.19 o 
  14   2   2       63.15       56.44     11.88 o 
  15   2   2      129.34      106.61     20.25 o 
  16   2   2       40.38       35.64      9.37 o 
  17   2   2       37.22       50.15     14.27 o 
  18   2   2       52.41       57.79     13.70 o 
  19   2   2      244.52      232.82     34.63 o 
  20   2   2      277.51      296.01     47.68 o 
  21   2   2       39.79       47.37     19.09 o 
  22   2   2       56.06       65.32     21.08 o 
  23   2   2       25.44       33.28     14.61 o 
  24   2   2      803.63     1119.99     69.71 o 
 -23   3   2       14.99       16.23     13.54 o 
 -22   3   2       15.23       21.80     15.62 o 
 -21   3   2      371.63      392.22     45.67 o 
 -20   3   2      129.04       58.80     25.54 o 
 -19   3   2      553.67      629.24     50.06 o 
 -18   3   2      606.41      624.87     39.92 o 
 -17   3   2      111.79       96.75     29.78 o 
 -16   3   2      503.27      481.05     45.65 o 
 -15   3   2      337.63      325.66     41.50 o 
 -14   3   2      276.60      251.78     32.66 o 
 -13   3   2     2303.26     2223.46     98.71 o 
 -12   3   2     1054.84     1044.01     58.78 o 
 -11   3   2      251.68      267.26     23.51 o 
 -10   3   2      280.42      312.58     22.70 o 
  -9   3   2      193.86      192.76     12.72 o 
  -8   3   2     1586.69     1642.81     34.45 o 
  -7   3   2      265.22      253.62     14.34 o 
  -6   3   2      864.60      792.32     31.22 o 
  -5   3   2      220.68      217.95     13.95 o 
  -4   3   2     3245.98     3782.61    118.75 o 
  -3   3   2      304.23      353.87     18.60 o 
  -2   3   2     1251.87     1174.54     39.21 o 
  -1   3   2     4612.92     4705.65    174.23 o 
   0   3   2      385.91      379.93     61.00 o 
   1   3   2      714.30      736.38     54.78 o 
   2   3   2     9184.18     9546.98    155.04 o 
   3   3   2     2229.90     2169.37     68.96 o 
   4   3   2      365.50      380.98     19.27 o 
   5   3   2        7.04        5.45      3.49 o 
   6   3   2       63.39       68.67      9.88 o 
   7   3   2     1225.93     1208.58     32.78 o 
   8   3   2     1436.86     1351.53     32.78 o 
   9   3   2     1108.73      983.97     32.35 o 
  10   3   2     4053.51     3692.63    160.01 o 
  11   3   2     1865.22     1771.85     87.67 o 
  12   3   2      458.76      480.53     44.38 o 
  13   3   2      110.88       98.92     20.27 o 
  14   3   2     1090.31     1043.11     47.48 o 
  15   3   2     1079.19     1104.79     44.33 o 
  16   3   2       26.92       13.38      8.59 o 
  17   3   2     1079.20     1152.34     55.73 o 
  18   3   2       22.46       14.66     10.07 o 
  19   3   2      300.41      287.30     40.71 o 
  20   3   2      223.76      220.23     64.52 o 
  21   3   2      289.85      288.49     60.99 o 
  22   3   2       75.59       64.30     36.19 o 
  23   3   2      355.81      417.31     82.86 o 
 -22   4   2        9.18        5.84     13.45 o 
 -21   4   2      141.06      102.75     37.49 o 
 -20   4   2      539.89      543.34     65.77 o 
 -19   4   2      257.96      269.48     60.55 o 
 -18   4   2      998.76     1153.80     93.56 o 
 -17   4   2       94.97       63.51     26.42 o 
 -16   4   2      235.84      223.54     26.02 o 
 -15   4   2       21.99       20.46     12.05 o 
 -14   4   2       64.92       50.20     16.93 o 
 -13   4   2      123.31      122.53     17.12 o 
 -12   4   2        2.24        7.50      6.47 o 
 -11   4   2     1556.92     1620.00     80.87 o 
 -10   4   2      275.32      257.27     23.02 o 
  -9   4   2      659.85      676.01     31.57 o 
  -8   4   2      223.83      222.04     24.37 o 
  -7   4   2      146.70      162.42     24.58 o 
  -6   4   2     3006.69     3172.95     69.24 o 
  -5   4   2        1.54        3.62      3.38 o 
  -4   4   2        3.40        6.76      5.08 o 
  -3   4   2     1395.88     1413.90     37.46 o 
  -2   4   2     1512.45     1669.16     51.78 o 
  -1   4   2      618.55      627.86     52.63 o 
   0   4   2      256.17      294.19     32.08 o 
   1   4   2      746.68      786.44     57.76 o 
   2   4   2     2851.35     3022.23     84.51 o 
   3   4   2      298.67      340.08     23.77 o 
   4   4   2       97.50       96.61     24.98 o 
   5   4   2     1839.96     1953.65     49.52 o 
   6   4   2      239.89      238.30     26.67 o 
   7   4   2      117.44      125.32     15.46 o 
   8   4   2     1380.60     1349.52     61.53 o 
   9   4   2     1968.18     1906.00     71.45 o 
  10   4   2      721.24      667.36     50.32 o 
  11   4   2      232.00      213.77     22.77 o 
  12   4   2        2.27        1.37      4.86 o 
  13   4   2       38.64       38.49     12.63 o 
  14   4   2      726.96      737.78     43.16 o 
  15   4   2        4.25        1.28      6.14 o 
  16   4   2     1182.89     1246.77    121.94 o 
  17   4   2       88.00       56.37     28.50 o 
  18   4   2      178.97      174.48     35.34 o 
  19   4   2       17.49       13.10     14.21 o 
  20   4   2       31.98       17.45     13.63 o 
  21   4   2      161.21      171.48     42.69 o 
 -19   5   2      815.36      916.00     81.17 o 
 -18   5   2       52.22       25.02     13.06 o 
 -17   5   2        4.75       14.76     11.97 o 
 -16   5   2      195.85      172.25     48.34 o 
 -15   5   2        1.10        6.90      9.81 o 
 -14   5   2        5.25        3.19      7.05 o 
 -13   5   2      198.70      203.21     40.30 o 
 -12   5   2        0.14        9.70      5.57 o 
 -11   5   2      396.51      338.63     37.16 o 
 -10   5   2      315.59      330.57     35.57 o 
  -9   5   2        4.15        2.57      3.90 o 
  -8   5   2       39.69       43.84     11.74 o 
  -7   5   2      154.21      156.39     30.76 o 
  -6   5   2     1063.29     1108.42     37.30 o 
  -5   5   2     3432.75     3744.96    109.69 o 
  -4   5   2       64.60       73.71     23.42 o 
  -3   5   2        6.08        3.48      6.06 o 
  -2   5   2      703.69      758.73     45.96 o 
  -1   5   2     1280.36     1332.66     52.32 o 
   0   5   2        7.76       10.99      7.40 o 
   1   5   2      741.38      791.34     38.82 o 
   2   5   2      973.59     1009.11     44.86 o 
   3   5   2      690.04      692.78     60.76 o 
   4   5   2      725.32      800.77     34.72 o 
   5   5   2       53.93       46.53     13.29 o 
   6   5   2     3971.86     4215.90    132.35 o 
   7   5   2      104.31      116.34     25.63 o 
   8   5   2        0.79        6.63      7.87 o 
   9   5   2      507.83      462.47     42.93 o 
  10   5   2     1992.69     2000.45     89.08 o 
  11   5   2       14.31        8.51      5.53 o 
  12   5   2      503.85      519.06     39.01 o 
  13   5   2      156.70      147.96     45.31 o 
  14   5   2       36.57       40.71     16.86 o 
  15   5   2        9.53        3.56     15.62 o 
  16   5   2      194.72      200.69     54.08 o 
  17   5   2      681.10      700.24     53.21 o 
  18   5   2       12.72        5.57     11.80 o 
 -15   6   2       87.61       65.56     36.02 o 
 -14   6   2      446.17      475.56     78.97 o 
 -13   6   2     1500.00     1543.45    149.51 o 
 -12   6   2      939.03      955.60    101.71 o 
 -11   6   2      903.66      963.14     89.26 o 
 -10   6   2       80.22       67.12     23.99 o 
  -9   6   2      154.20      157.15     31.88 o 
  -8   6   2      328.68      322.61     38.20 o 
  -7   6   2       56.87       34.05     14.61 o 
  -6   6   2       23.77       21.26     17.43 o 
  -5   6   2        3.36        7.77     10.63 o 
  -4   6   2     1802.30     1958.53    133.41 o 
  -3   6   2      933.42      992.95     73.92 o 
  -2   6   2       70.17       41.71     18.51 o 
  -1   6   2       36.76       32.63     12.04 o 
   0   6   2       11.83        8.94      9.39 o 
   1   6   2      461.17      431.68     38.26 o 
   2   6   2      573.05      584.08     28.84 o 
   3   6   2      290.45      317.94     49.99 o 
   4   6   2      214.41      207.34     66.49 o 
   5   6   2       67.84       68.39     32.65 o 
   6   6   2       68.97       65.82     27.76 o 
   7   6   2      117.67      101.48     37.66 o 
   8   6   2       23.28       30.32     13.51 o 
   9   6   2      352.25      346.74     23.64 o 
  10   6   2       79.56       77.08     23.01 o 
  11   6   2        0.52        7.69      5.82 o 
  12   6   2      611.54      651.40     73.14 o 
  13   6   2       76.86       71.93     28.84 o 
  14   6   2        0.55        9.26     11.60 o 
  -8   7   2      139.20      101.86     45.77 o 
  -7   7   2        6.51       16.52     12.10 o 
  -6   7   2       24.48       24.03     20.08 o 
  -5   7   2      176.58      150.31     46.92 o 
  -4   7   2       30.70       18.36     10.53 o 
  -3   7   2        0.02        4.12      7.43 o 
  -2   7   2       30.97       17.18      8.44 o 
  -1   7   2      299.05      288.56     47.42 o 
   0   7   2      735.28      813.05     69.31 o 
   1   7   2      165.51      184.93     41.72 o 
   2   7   2       84.72       66.51     35.31 o 
   3   7   2      779.82      794.33     55.84 o 
   4   7   2        3.11        6.31      8.37 o 
   5   7   2      292.68      303.03     37.15 o 
   6   7   2       56.90       57.07     27.78 o 
   7   7   2      261.82      259.90     64.87 o 
 -25   1   3       75.33       63.07     24.45 o 
 -24   1   3        4.45       10.33     10.99 o 
 -23   1   3      283.32      293.96     26.65 o 
 -22   1   3       35.95       30.12     14.38 o 
 -21   1   3       78.59       39.90     21.57 o 
 -20   1   3      867.36      995.26    114.83 o 
 -19   1   3       22.70       15.00     13.53 o 
 -18   1   3      383.46      398.66     70.85 o 
 -17   1   3      419.94      360.93     42.27 o 
 -16   1   3        1.30        0.94      4.34 o 
 -15   1   3     2142.88     1839.69    160.97 o 
 -14   1   3     3874.49     3020.60    403.61 o 
 -13   1   3      143.67       45.92     20.10 o 
 -12   1   3     4313.61     4312.62    131.46 o 
 -11   1   3     1555.36     1403.24     66.23 o 
 -10   1   3      743.95      711.46     67.51 o 
  -9   1   3     1495.42     1587.21     93.93 o 
  -8   1   3     2135.57     2173.67     76.12 o 
  -7   1   3      304.71      245.33     16.53 o 
  -5   1   3     2978.49     2566.37     68.34 o 
  -4   1   3    51436.24    51117.24   2367.01 o 
  -3   1   3      228.45      261.09     22.96 o 
  -2   1   3      114.97      142.66     10.19 o 
  -1   1   3      469.31      616.11     57.35 o 
   0   1   3      453.70      510.47     16.68 o 
   2   1   3       24.72       18.16      3.80 o 
   3   1   3     1246.84     1124.65     27.26 o 
   4   1   3     8106.95     7058.30    113.10 o 
   5   1   3      215.06      217.33      6.69 o 
   6   1   3        0.37        3.09      2.85 o 
   7   1   3     3142.79     3075.99    104.19 o 
   8   1   3       75.57       77.80      8.22 o 
   9   1   3        1.92        1.09      1.87 o 
  10   1   3      432.40      454.33     18.46 o 
  11   1   3     1138.44     1214.66     25.76 o 
  12   1   3     1444.13     1552.13     31.84 o 
  13   1   3      210.40      179.33     17.79 o 
  14   1   3      508.91      517.94     41.84 o 
  15   1   3        0.11        1.12      4.30 o 
  16   1   3      313.92      342.98     26.04 o 
  17   1   3      664.26      735.02     35.73 o 
  18   1   3       91.20       73.07     13.67 o 
  19   1   3       52.66       44.02      9.37 o 
  20   1   3      444.24      519.35     30.18 o 
  21   1   3        0.23        2.41      3.46 o 
  22   1   3      380.43      412.70     22.78 o 
  23   1   3       18.94       13.44      6.93 o 
  24   1   3        8.12        5.07      5.63 o 
 -25   2   3     1107.29     1445.87    116.73 o 
 -24   2   3       69.23       77.48     27.17 o 
 -23   2   3      210.17      127.89     50.94 o 
 -22   2   3      812.96      934.61     98.46 o 
 -21   2   3      106.83       99.68     32.53 o 
 -20   2   3       10.19       24.85     13.32 o 
 -19   2   3       52.19       54.38     20.01 o 
 -18   2   3     1607.04     1798.99    119.51 o 
 -17   2   3     1316.33     1410.29     68.11 o 
 -16   2   3     1154.98     1130.35     58.11 o 
 -15   2   3       82.55      100.67     30.59 o 
 -14   2   3       79.33       68.06     14.75 o 
 -13   2   3      120.20      121.26     16.15 o 
 -12   2   3     1591.31     1502.07     51.69 o 
 -11   2   3      212.18      197.82     18.44 o 
 -10   2   3      208.64      175.77     20.51 o 
  -9   2   3     3935.14     4189.53     78.49 o 
  -7   2   3      105.97       87.29      8.78 o 
  -6   2   3     1910.16     2049.63     42.26 o 
  -5   2   3     4385.27     4500.78     82.64 o 
  -4   2   3     5191.28     5447.60     63.16 o 
  -3   2   3     1394.86     1249.92     58.95 o 
  -2   2   3     3574.97     3335.17     68.92 o 
  -1   2   3     1153.09     1140.53     43.04 o 
   0   2   3       51.85       29.20      8.92 o 
   1   2   3      674.80      651.98     14.10 o 
   2   2   3     2054.97     2202.17    123.43 o 
   3   2   3       73.65       45.16      6.33 o 
   4   2   3      502.81      584.66     30.29 o 
   5   2   3      955.53      945.42     26.51 o 
   6   2   3     9896.60     9345.88    120.09 o 
   7   2   3     3431.67     3510.06    115.31 o 
   8   2   3      200.48       97.44     18.33 o 
   9   2   3     5143.38     4733.54    219.64 o 
  10   2   3     1827.36     1948.58     51.77 o 
  11   2   3      565.38      541.65     33.21 o 
  12   2   3      150.33      143.54     14.93 o 
  13   2   3      481.69      417.22     45.30 o 
  14   2   3     4490.49     4520.10    134.82 o 
  15   2   3     1793.85     1715.36     67.35 o 
  16   2   3      454.99      430.39     52.14 o 
  17   2   3     2083.97     2265.99    141.58 o 
  18   2   3      566.38      611.15     40.91 o 
  19   2   3      205.95      196.28     35.23 o 
  20   2   3      455.24      559.95     40.88 o 
  21   2   3      180.01      175.46     29.69 o 
  22   2   3     1039.01     1435.66    113.87 o 
  23   2   3      265.40      311.58     41.72 o 
 -23   3   3        7.15       16.61     12.49 o 
 -22   3   3      102.69      110.70     32.20 o 
 -21   3   3      172.29      142.84     39.66 o 
 -20   3   3       43.33       37.09     17.21 o 
 -19   3   3      222.20      225.89     36.05 o 
 -18   3   3      154.15      135.65     27.79 o 
 -17   3   3      269.49      234.16     22.79 o 
 -16   3   3       54.36       41.05     14.07 o 
 -15   3   3     1158.71     1180.56     48.65 o 
 -14   3   3      541.76      508.19     40.17 o 
 -13   3   3       86.25       72.51     22.93 o 
 -12   3   3     7364.41     7261.08    124.24 o 
 -11   3   3        8.37        3.70      1.64 o 
 -10   3   3       16.33       13.03      8.69 o 
  -9   3   3      498.25      520.62     23.96 o 
  -8   3   3       20.64       27.74     10.36 o 
  -7   3   3     2584.71     2492.61     63.55 o 
  -6   3   3     1241.10     1313.31     33.57 o 
  -5   3   3     5392.51     5536.94     67.82 o 
  -4   3   3     6662.66     6394.53    359.23 o 
  -3   3   3       37.59       33.58     14.16 o 
  -2   3   3      767.85      857.76     37.11 o 
  -1   3   3     1471.18     1668.67     35.26 o 
   0   3   3     1376.01     1570.02     36.93 o 
   1   3   3      185.01      140.60     11.90 o 
   2   3   3      542.43      518.83     26.34 o 
   3   3   3      258.89      234.84     13.53 o 
   4   3   3       64.26       60.61     11.00 o 
   5   3   3     1429.06     1305.00     49.90 o 
   6   3   3     1260.78     1364.10     46.29 o 
   7   3   3        0.06        8.60      4.57 o 
   8   3   3       42.03       43.43     12.30 o 
   9   3   3       48.55       40.52     15.98 o 
  10   3   3     3780.63     3902.70    193.80 o 
  11   3   3        4.19        1.38      4.77 o 
  12   3   3      653.76      606.53     49.44 o 
  13   3   3     4715.78     4612.87    158.87 o 
  14   3   3     3073.11     3040.71    107.72 o 
  15   3   3       59.54       32.38     10.03 o 
  16   3   3      400.49      398.19     37.04 o 
  17   3   3      332.40      306.10     35.95 o 
  18   3   3      187.15      178.73     30.98 o 
  19   3   3        5.05        3.31      9.63 o 
  20   3   3       94.49       93.73     40.70 o 
  21   3   3      746.92      825.16     96.04 o 
  22   3   3       15.23       14.18      7.14 o 
 -21   4   3        1.55       11.94     11.50 o 
 -20   4   3        0.00        9.77     12.58 o 
 -19   4   3       50.32       38.72     17.93 o 
 -18   4   3     1265.07     1302.51    103.81 o 
 -17   4   3      102.17       53.90     16.58 o 
 -16   4   3      269.62      219.52     29.38 o 
 -15   4   3     1136.39     1088.19     52.77 o 
 -14   4   3      296.89      326.86     38.98 o 
 -13   4   3       23.03       23.21      8.44 o 
 -12   4   3      349.29      324.45     48.04 o 
 -11   4   3     4977.22     4942.30    130.20 o 
 -10   4   3     2044.29     2097.41     71.84 o 
  -9   4   3     2441.99     2470.21     78.90 o 
  -8   4   3     2631.77     2717.01    121.11 o 
  -7   4   3     4991.04     5318.93    225.93 o 
  -6   4   3      412.30      462.52     50.73 o 
  -5   4   3        3.44        8.64      6.24 o 
  -4   4   3      132.96      167.87     19.37 o 
  -3   4   3     3490.37     3729.73    129.74 o 
  -2   4   3     3055.60     3320.69     95.16 o 
  -1   4   3     1099.80     1205.53     41.87 o 
   0   4   3     3848.95     4036.45    107.59 o 
   1   4   3      826.70      758.24     60.84 o 
   2   4   3      261.98      283.20     25.92 o 
   3   4   3      292.46      283.73     25.74 o 
   4   4   3       76.26       85.84     20.63 o 
   5   4   3      799.70      712.30     34.41 o 
   6   4   3       48.04       61.79     11.66 o 
   7   4   3      464.02      441.33     47.17 o 
   8   4   3       15.95       12.45      8.10 o 
   9   4   3        0.16       -0.82      8.07 o 
  10   4   3     2555.45     2683.23     87.84 o 
  11   4   3       43.02       29.52     12.10 o 
  12   4   3     2866.03     2889.22    179.46 o 
  13   4   3       52.81       25.55     13.93 o 
  14   4   3      590.80      553.58     47.01 o 
  15   4   3      178.55      187.48     23.66 o 
  16   4   3      399.98      398.20     35.13 o 
  17   4   3      160.83      130.35     50.38 o 
  18   4   3        0.10        5.63      5.84 o 
  19   4   3        2.90       11.50     10.18 o 
  20   4   3       76.75       68.22     38.64 o 
 -19   5   3        9.85       18.64     14.31 o 
 -18   5   3       62.11       34.36     23.20 o 
 -17   5   3        0.01       -0.60      7.06 o 
 -16   5   3       20.88       15.83      9.22 o 
 -15   5   3      246.23      275.83     33.41 o 
 -14   5   3       36.88       17.54      8.27 o 
 -13   5   3       13.14        9.92      5.24 o 
 -12   5   3       27.95       18.70      8.63 o 
 -11   5   3     1069.58     1060.73     48.34 o 
 -10   5   3        5.68       12.45      6.58 o 
  -9   5   3      350.25      384.55     29.67 o 
  -8   5   3       50.08       42.89     11.74 o 
  -7   5   3      179.26      204.48     24.08 o 
  -6   5   3      272.48      261.40     28.33 o 
  -5   5   3      151.16      150.43     24.02 o 
  -4   5   3       10.72       10.07      8.96 o 
  -3   5   3      499.07      532.34     50.62 o 
  -2   5   3       10.55        9.73      6.02 o 
  -1   5   3       26.15       23.16      8.16 o 
   0   5   3      110.63       96.92     24.31 o 
   1   5   3       45.14       45.18     13.70 o 
   2   5   3      160.68      143.08     22.06 o 
   3   5   3     3841.99     4150.27    126.90 o 
   4   5   3     1019.47     1080.69     41.98 o 
   5   5   3       18.64       30.36     11.27 o 
   6   5   3     1612.14     1643.34    103.61 o 
   7   5   3      116.57      113.19     28.56 o 
   8   5   3       32.42       23.99     10.17 o 
   9   5   3     1296.42     1271.76     70.90 o 
  10   5   3      268.56      279.67     34.57 o 
  11   5   3      531.35      561.36     49.58 o 
  12   5   3     1662.18     1715.95    124.88 o 
  13   5   3     2356.32     2358.86    167.96 o 
  14   5   3      738.78      725.25     61.05 o 
  15   5   3       26.48       10.92     11.00 o 
  16   5   3      289.93      243.69     56.93 o 
  17   5   3      401.07      386.95     36.33 o 
 -14   6   3      640.26      744.73     61.10 o 
 -13   6   3       16.11       23.27     10.67 o 
 -12   6   3      311.75      261.88     49.97 o 
 -11   6   3      512.78      483.50     55.99 o 
 -10   6   3      515.30      571.01     47.45 o 
  -9   6   3      791.79      837.21     53.22 o 
  -8   6   3        1.82        7.14      4.65 o 
  -7   6   3      360.54      346.06     36.17 o 
  -6   6   3      336.12      424.45     50.57 o 
  -5   6   3       67.04       69.87     22.52 o 
  -4   6   3      481.92      494.89     38.38 o 
  -3   6   3      100.74       65.67     26.76 o 
  -2   6   3     2051.96     2413.86    163.04 o 
  -1   6   3      600.53      605.19     46.90 o 
   0   6   3      279.53      283.21     36.30 o 
   1   6   3      246.54      302.77     41.73 o 
   2   6   3      226.46      212.08     57.37 o 
   3   6   3      623.49      708.82     64.67 o 
   4   6   3     1077.46     1083.23     96.07 o 
   5   6   3      768.67      806.95     71.62 o 
   6   6   3      162.35      144.00     35.61 o 
   7   6   3       21.38       14.29     12.67 o 
   8   6   3      132.83      148.77     27.85 o 
   9   6   3       50.60       51.86     15.18 o 
  10   6   3      330.58      308.59     28.92 o 
  11   6   3     2053.17     2168.62    172.12 o 
  12   6   3        1.97        5.01      5.91 o 
  13   6   3      305.36      240.97     60.07 o 
  -7   7   3      150.23      114.63     33.43 o 
  -6   7   3      610.12      657.54     58.06 o 
  -5   7   3      650.48      724.63     56.78 o 
  -4   7   3       55.91       40.73     20.20 o 
  -3   7   3      757.19      841.00     76.55 o 
  -2   7   3       15.10        7.97     12.65 o 
  -1   7   3     1065.25     1093.58     73.11 o 
   0   7   3     1027.98     1111.80     78.18 o 
   1   7   3        0.66        4.91      9.52 o 
   2   7   3      264.75      272.18     81.42 o 
   3   7   3      355.68      277.63     90.59 o 
   4   7   3       35.03       44.15     25.74 o 
   5   7   3      194.74      164.61     68.20 o 
   6   7   3       79.56       74.53     30.74 o 
 -25   0   4     1002.34     1111.29    301.84 o 
 -24   0   4     2885.87     3665.09    139.06 o 
 -23   0   4      143.55      155.22     62.89 o 
 -22   0   4      580.91      707.51    285.32 o 
 -21   0   4     1288.23     1421.33    232.63 o 
 -20   0   4     1075.83     1066.39    238.65 o 
 -19   0   4      156.60       98.47     53.51 o 
 -18   0   4      792.10      797.60    289.03 o 
 -17   0   4      878.41      846.74    237.11 o 
 -16   0   4     5717.49     5765.90    510.45 o 
 -15   0   4     1601.08     1556.32    121.48 o 
 -14   0   4     3382.88     3362.55    192.28 o 
 -13   0   4      165.53      120.76     45.69 o 
 -12   0   4        5.71        4.66      7.23 o 
 -11   0   4      678.42      675.48     47.46 o 
 -10   0   4     2968.32     3231.19    117.76 o 
  -9   0   4      650.45      629.23     46.05 o 
  -8   0   4     2604.98     2321.11    145.34 o 
  -7   0   4      342.19      337.81     54.40 o 
  -6   0   4     2063.72     2195.97    169.06 o 
  -5   0   4     1244.73     1089.61     40.50 o 
  -4   0   4     5294.50     5077.80     94.69 o 
  -3   0   4      725.61      867.14     27.47 o 
  -2   0   4      276.95      476.45     18.17 o 
  -1   0   4     3452.57     3304.32     86.14 o 
   0   0   4      336.59      551.36    107.70 o 
   1   0   4     1929.94     2061.01    108.09 o 
   2   0   4     3499.86     3582.55    126.64 o 
   3   0   4       48.33       47.56      7.44 o 
   4   0   4     5399.03     5239.71    114.16 o 
   5   0   4     2454.05     2614.00     33.13 o 
   6   0   4       19.48       22.67      6.78 o 
   7   0   4     7251.82     6179.06    207.31 o 
   8   0   4     4394.60     3945.57    103.06 o 
   9   0   4      694.66      674.34     40.30 o 
  10   0   4     1814.02     1678.55     48.32 o 
  11   0   4     3028.93     2887.45     69.67 o 
  12   0   4       25.11       12.44      8.54 o 
  13   0   4     3451.77     3142.45    383.73 o 
  14   0   4      954.54      812.94     82.13 o 
  15   0   4      901.19      738.28     53.88 o 
  16   0   4     7330.73     8119.56    391.99 o 
  17   0   4      568.52      575.46     51.83 o 
  18   0   4      600.36      625.71     38.12 o 
  19   0   4     1683.79     1878.36     79.79 o 
  20   0   4      452.57      387.77     37.53 o 
  21   0   4     1101.38     1296.61     94.66 o 
  22   0   4      382.43      365.21     42.09 o 
  23   0   4     1681.32     2104.36    165.98 o 
  24   0   4        2.62        3.24      7.24 o 
 -25   1   4      168.32      197.79     35.86 o 
 -24   1   4       37.28       38.63     25.32 o 
 -23   1   4      839.24      851.93     94.19 o 
 -22   1   4       31.58       18.38     26.94 o 
 -21   1   4        0.17       20.62     23.35 o 
 -20   1   4       78.92       54.78     40.92 o 
 -19   1   4      216.93      142.64     38.73 o 
 -18   1   4     1090.46     1174.21    119.80 o 
 -17   1   4      647.09      612.66     98.32 o 
 -16   1   4      252.70      236.01     55.62 o 
 -15   1   4      529.56      523.65     57.77 o 
 -14   1   4     1339.21     1388.48     76.51 o 
 -13   1   4        6.76        7.67      6.75 o 
 -12   1   4     1355.49     1254.27    188.55 o 
 -11   1   4     9486.73     8849.10    295.89 o 
 -10   1   4      369.59      306.22     18.05 o 
  -9   1   4      440.09      389.43     21.18 o 
  -8   1   4     1453.25     1351.54     64.41 o 
  -7   1   4      445.04      392.54     19.43 o 
  -6   1   4       18.74        9.88      6.01 o 
  -5   1   4     1824.66     2043.38    109.41 o 
  -4   1   4    13076.38    13246.35    351.43 o 
  -3   1   4     8945.84     8970.67    199.65 o 
  -2   1   4     1844.22     2554.29    129.25 o 
  -1   1   4     3871.78     4585.34    226.14 o 
   0   1   4    19451.27    19645.83    334.87 o 
   2   1   4     3218.91     2955.53     51.19 o 
   3   1   4      718.05      672.74     17.44 o 
   4   1   4      169.48      123.14     10.95 o 
   5   1   4     1174.53     1144.42     21.71 o 
   6   1   4       87.23       91.94      7.27 o 
   7   1   4       43.04       43.50      9.82 o 
   8   1   4      345.07      301.94     14.11 o 
   9   1   4      515.81      516.06     20.91 o 
  10   1   4       35.67       17.35      5.09 o 
  11   1   4       15.90       21.45      5.43 o 
  12   1   4      103.89      111.79     12.01 o 
  13   1   4       65.63       52.82     11.70 o 
  14   1   4     2483.12     2668.69    102.80 o 
  15   1   4      980.84      996.05     33.20 o 
  16   1   4        5.54        2.78      3.37 o 
  17   1   4      712.35      726.71     39.52 o 
  18   1   4     2049.40     2207.91     64.02 o 
  19   1   4        1.43        3.94      4.74 o 
  20   1   4       19.47       10.52      4.75 o 
  21   1   4       37.48       31.14      9.02 o 
  22   1   4      188.26      217.68     22.76 o 
  23   1   4        0.32        6.57      4.28 o 
 -24   2   4        2.92        3.98      9.73 o 
 -23   2   4       79.47       89.39     29.45 o 
 -22   2   4      519.98      566.64     54.14 o 
 -21   2   4       29.25       29.33     18.42 o 
 -20   2   4      383.15      397.03     40.38 o 
 -19   2   4       10.17       12.86      9.40 o 
 -18   2   4      172.11      137.96     26.68 o 
 -17   2   4      127.07       94.34     33.10 o 
 -16   2   4       80.18       74.25     19.59 o 
 -15   2   4      163.02      172.80     22.36 o 
 -14   2   4      391.30      378.98     41.46 o 
 -13   2   4      714.92      648.90     56.28 o 
 -12   2   4       83.03       50.01     15.38 o 
 -11   2   4      225.25      240.35     27.69 o 
 -10   2   4     2680.24     3032.36    267.71 o 
  -9   2   4     3552.57     3810.89    100.48 o 
  -8   2   4     5882.33     5165.24    409.87 o 
  -7   2   4     7508.93     6666.08     81.03 o 
  -6   2   4      163.95      184.82     20.07 o 
  -5   2   4     2111.80     2178.02     35.14 o 
  -4   2   4     3023.35     3000.26     46.91 o 
  -3   2   4        3.86        2.75      9.22 o 
  -2   2   4      382.52      469.91      9.56 o 
  -1   2   4        3.94        7.14      7.79 o 
   0   2   4      131.96      543.20    230.30 o 
   1   2   4    11369.07    12580.28    242.71 o 
   2   2   4     3719.00     3530.55     79.27 o 
   3   2   4        4.92        1.37      2.75 o 
   4   2   4     4193.29     4530.88     78.51 o 
   5   2   4     5240.25     5547.93     95.50 o 
   6   2   4      279.91      320.92     17.59 o 
   7   2   4      366.95      397.19     20.13 o 
   8   2   4       79.08       85.17      7.88 o 
   9   2   4        0.80        3.45      4.02 o 
  10   2   4      772.53      676.14     31.27 o 
  11   2   4      491.27      449.17     24.47 o 
  12   2   4       25.43       12.84      4.88 o 
  13   2   4      734.72      759.68     21.41 o 
  14   2   4      657.28      637.45     37.30 o 
  15   2   4        3.71        1.87      3.90 o 
  16   2   4      205.27      183.49     23.85 o 
  17   2   4      122.68      123.25     16.58 o 
  18   2   4      659.31      693.74     47.05 o 
  19   2   4       50.69       48.42     16.76 o 
  20   2   4        0.08        2.66      5.72 o 
  21   2   4      126.23      116.45     19.20 o 
  22   2   4       22.33       17.17      7.51 o 
  23   2   4       33.24       23.99     10.45 o 
 -23   3   4        1.83       -0.52     11.74 o 
 -22   3   4     1381.87     1644.92    133.80 o 
 -21   3   4       24.36       25.72     14.15 o 
 -20   3   4      155.32      129.15     34.07 o 
 -19   3   4      809.60      929.05     83.88 o 
 -18   3   4      753.71      840.84     73.48 o 
 -17   3   4      380.57      369.98     45.89 o 
 -16   3   4        0.16        4.52      6.38 o 
 -15   3   4        0.03        7.34      6.55 o 
 -14   3   4     2499.80     2649.94    100.91 o 
 -13   3   4      306.92      313.25     39.91 o 
 -12   3   4      961.33     1037.43    113.66 o 
 -11   3   4     3599.16     3775.85    229.66 o 
 -10   3   4      193.91      178.38     20.99 o 
  -9   3   4      163.05      147.32     21.38 o 
  -8   3   4      183.11      180.25     14.83 o 
  -7   3   4      584.30      577.88     26.23 o 
  -6   3   4     1173.82     1121.59     30.43 o 
  -5   3   4      721.15      677.84     29.82 o 
  -4   3   4      584.37      610.88     25.17 o 
  -3   3   4       31.09       20.34      7.27 o 
  -2   3   4      581.86      583.76     24.65 o 
  -1   3   4     1707.87     2007.27     52.99 o 
   0   3   4        2.79        9.57      6.59 o 
   1   3   4      864.62      933.20     32.84 o 
   2   3   4      621.77      630.41     24.44 o 
   3   3   4      413.51      406.65     15.81 o 
   4   3   4       79.88       62.91     22.77 o 
   5   3   4      116.93       88.10     15.93 o 
   6   3   4      718.37      781.75     36.66 o 
   7   3   4     1078.87     1144.83     44.99 o 
   8   3   4     1537.74     1365.73     49.89 o 
   9   3   4      401.22      390.92     42.08 o 
  10   3   4      784.49      791.46     49.21 o 
  11   3   4       99.42       98.31     27.29 o 
  12   3   4      179.19      175.93     24.00 o 
  13   3   4     1532.11     1604.11     60.63 o 
  14   3   4       10.81        6.90      5.22 o 
  15   3   4      499.49      489.59     41.73 o 
  16   3   4      643.01      740.52     62.25 o 
  17   3   4      257.25      276.79     29.92 o 
  18   3   4       44.12       52.85     16.44 o 
  19   3   4       10.44        8.12      6.84 o 
  20   3   4     1534.47     1679.53    128.67 o 
  21   3   4      989.69     1157.53     61.39 o 
 -21   4   4      635.46      767.52     61.26 o 
 -20   4   4      151.26      106.86     26.08 o 
 -19   4   4       13.18       -1.20     17.79 o 
 -18   4   4     1772.49     1685.97    139.46 o 
 -17   4   4      487.26      421.89     38.64 o 
 -16   4   4       59.46       62.77     18.58 o 
 -15   4   4      379.38      394.41     44.93 o 
 -14   4   4       89.19       94.58     20.77 o 
 -13   4   4      373.96      379.60     20.81 o 
 -12   4   4       29.80       19.92      9.40 o 
 -11   4   4     1135.60     1156.57     45.38 o 
 -10   4   4     1812.82     1923.81     64.14 o 
  -9   4   4      877.07      941.59     34.91 o 
  -8   4   4      307.29      323.12     32.66 o 
  -7   4   4      103.22      111.30     20.55 o 
  -6   4   4      544.94      606.06     27.26 o 
  -5   4   4      164.49      142.14     16.41 o 
  -4   4   4      432.82      407.31     38.08 o 
  -3   4   4      203.28      210.75     29.12 o 
  -2   4   4       90.21      110.16     21.64 o 
  -1   4   4     1738.49     1795.18     53.83 o 
   0   4   4      204.36      195.56     19.54 o 
   1   4   4       17.49       14.52      7.61 o 
   2   4   4     1554.90     1562.43     81.46 o 
   3   4   4      489.98      510.20     52.54 o 
   4   4   4     2039.48     1902.56     85.31 o 
   5   4   4       11.52        9.32      7.08 o 
   6   4   4      141.73      151.04     20.21 o 
   7   4   4     1816.57     1784.74     69.46 o 
   8   4   4     1412.84     1481.12     73.03 o 
   9   4   4      434.53      389.85     44.19 o 
  10   4   4     1163.16     1237.73     48.80 o 
  11   4   4       15.65       11.03      6.12 o 
  12   4   4        1.73        2.76      8.95 o 
  13   4   4       18.45       15.59      9.89 o 
  14   4   4       45.90       23.41     15.52 o 
  15   4   4     1486.40     1656.34    118.56 o 
  16   4   4       19.36        7.79      8.55 o 
  17   4   4      157.14      155.65     28.26 o 
  18   4   4      727.49      783.03     92.16 o 
  19   4   4       12.70        8.83     13.96 o 
 -18   5   4       46.49       21.89     16.64 o 
 -17   5   4      397.18      336.39     59.63 o 
 -16   5   4       62.20       37.80     15.11 o 
 -15   5   4        0.01       -0.58      7.87 o 
 -14   5   4      762.44      825.35     60.82 o 
 -13   5   4      233.48      216.40     37.12 o 
 -12   5   4       40.19       29.48      9.78 o 
 -11   5   4        0.45        2.75      4.69 o 
 -10   5   4       44.27       36.74     12.32 o 
  -9   5   4      522.18      538.27     43.51 o 
  -8   5   4      963.69     1039.00     48.85 o 
  -7   5   4      365.42      348.44     23.63 o 
  -6   5   4     1159.42     1194.99     67.75 o 
  -5   5   4      296.75      291.41     23.39 o 
  -4   5   4      230.42      201.83     15.77 o 
  -3   5   4       62.47       63.50     23.03 o 
  -2   5   4       26.41       23.58      9.91 o 
  -1   5   4      765.64      787.59     26.65 o 
   0   5   4     1527.84     1571.72     53.19 o 
   1   5   4     1072.81     1021.05     41.45 o 
   2   5   4        6.02        8.60      5.04 o 
   3   5   4      270.09      276.98     34.86 o 
   4   5   4       96.11      108.02     37.41 o 
   5   5   4      355.08      308.94     60.53 o 
   6   5   4     3911.57     4136.87    164.64 o 
   7   5   4      172.31      189.30     33.95 o 
   8   5   4     1459.04     1529.79     68.93 o 
   9   5   4      343.52      315.83     25.83 o 
  10   5   4        1.79        5.56      7.39 o 
  11   5   4       11.73       16.49      9.96 o 
  12   5   4      198.19      184.93     34.71 o 
  13   5   4       55.51       57.63     17.42 o 
  14   5   4      815.73      829.02     82.29 o 
  15   5   4      117.70       96.06     27.24 o 
  16   5   4        0.54        8.62      9.27 o 
 -14   6   4      251.91      176.64     72.18 o 
 -13   6   4       36.42       26.11     12.48 o 
 -12   6   4       14.14       17.05     11.42 o 
 -11   6   4      125.17      112.99     30.40 o 
 -10   6   4      299.16      303.92     60.43 o 
  -9   6   4      423.23      399.75     45.74 o 
  -8   6   4      502.78      461.24     33.48 o 
  -7   6   4     2082.44     2308.01     76.37 o 
  -6   6   4     1371.72     1458.31    105.96 o 
  -5   6   4       19.01       22.48     14.74 o 
  -4   6   4      128.86      111.97     39.42 o 
  -3   6   4      729.44      721.17     58.80 o 
  -2   6   4      546.07      540.55     46.86 o 
  -1   6   4      615.64      626.98     71.79 o 
   0   6   4       16.32       27.45     16.81 o 
   1   6   4      762.56      840.50     74.46 o 
   2   6   4      138.61      111.81     49.52 o 
   3   6   4      977.93      896.89    136.76 o 
   4   6   4     2097.33     2200.40    269.39 o 
   5   6   4      283.47      269.98     75.22 o 
   6   6   4       55.86       42.01     18.58 o 
   7   6   4      296.58      261.09     56.73 o 
   8   6   4      204.23      205.81     45.88 o 
   9   6   4       66.79       49.37     19.79 o 
  10   6   4        0.94        5.43      6.56 o 
  11   6   4        0.29        5.16     10.03 o 
  12   6   4      125.29       74.68     31.99 o 
  -5   7   4      474.75      434.44     51.38 o 
  -4   7   4       17.45       18.12     14.85 o 
  -3   7   4       30.05       29.19     14.91 o 
  -2   7   4      124.70       90.60     43.97 o 
  -1   7   4      170.81      163.17     71.02 o 
   0   7   4      261.71      276.52     37.17 o 
   1   7   4       11.93        9.67     12.24 o 
   2   7   4       66.31       57.94     22.81 o 
   3   7   4       79.13       72.84     33.67 o 
   4   7   4        2.99        9.29     15.20 o 
 -25   1   5      181.23      118.28     43.63 o 
 -24   1   5       50.39       38.25     26.68 o 
 -23   1   5        0.96        3.22     27.68 o 
 -22   1   5       53.73       28.19     24.27 o 
 -21   1   5      634.75      545.74     96.79 o 
 -20   1   5      645.70      719.00    123.80 o 
 -19   1   5        4.08       16.49     20.80 o 
 -18   1   5      152.64       95.72     34.67 o 
 -17   1   5      109.72      115.47     41.84 o 
 -16   1   5        2.12       43.91     32.07 o 
 -15   1   5      711.65      710.56    135.09 o 
 -14   1   5      151.40      129.24     16.73 o 
 -13   1   5      128.06       88.52     12.20 o 
 -12   1   5     1337.12     1201.59     66.69 o 
 -11   1   5      932.90      920.16     33.74 o 
 -10   1   5      274.32      254.43     15.20 o 
  -9   1   5     2493.81     2596.69     65.09 o 
  -8   1   5     6356.95     6140.45    213.92 o 
  -7   1   5     4164.62     4647.67     60.47 o 
  -6   1   5        0.32        0.95      4.64 o 
  -5   1   5       78.75       59.91     15.10 o 
  -4   1   5      730.49      919.83     29.56 o 
  -3   1   5     1312.09     1552.98     64.89 o 
  -2   1   5      273.03     1064.58     42.71 o 
  -1   1   5    13193.62    14231.28    265.61 o 
   0   1   5     2742.14     4737.50    101.65 o 
   1   1   5     8396.45     8644.99    220.45 o 
   2   1   5     2967.84     2932.34     45.49 o 
   3   1   5       97.26      116.57      8.97 o 
   4   1   5      441.48      452.21     18.34 o 
   5   1   5        3.48        4.51      3.26 o 
   6   1   5     3580.72     3556.44    110.75 o 
   7   1   5      411.51      408.31     16.72 o 
   8   1   5      366.03      335.52     13.40 o 
   9   1   5      460.93      354.75     13.13 o 
  10   1   5     2239.11     2199.03     42.36 o 
  11   1   5      301.64      265.83     18.20 o 
  12   1   5      295.29      286.10     23.69 o 
  13   1   5       36.23       32.83      7.07 o 
  14   1   5      258.61      266.66     21.97 o 
  15   1   5       62.93       69.42     13.12 o 
  16   1   5        4.10        0.97      3.80 o 
  17   1   5      484.22      464.45     31.74 o 
  18   1   5      739.79      790.18     44.97 o 
  19   1   5       58.86       63.46     14.27 o 
  20   1   5        0.19        5.62      4.38 o 
  21   1   5        7.90        8.81      6.22 o 
  22   1   5      507.21      631.64     44.85 o 
  23   1   5       10.03        8.22      6.68 o 
 -24   2   5      196.13      143.00     38.16 o 
 -23   2   5      977.74     1056.93    116.30 o 
 -22   2   5      570.47      587.02     77.80 o 
 -21   2   5     1601.89     1663.51    131.36 o 
 -20   2   5     2427.20     2651.98    199.49 o 
 -19   2   5       25.02        7.04     11.16 o 
 -18   2   5      570.58      634.25     77.72 o 
 -17   2   5     1724.20     1806.17    174.47 o 
 -16   2   5      903.72      936.74     70.45 o 
 -15   2   5     1092.26      976.91     58.26 o 
 -14   2   5        2.66       10.54     12.88 o 
 -13   2   5      568.34      587.80     38.70 o 
 -12   2   5     2500.98     2317.18    242.31 o 
 -11   2   5       65.17       43.84     15.04 o 
 -10   2   5      972.20      916.69     45.59 o 
  -9   2   5      121.13      121.85     12.57 o 
  -8   2   5     1248.27     1151.81     36.12 o 
  -7   2   5       25.40       25.33      5.60 o 
  -6   2   5     3687.23     3789.20    120.95 o 
  -5   2   5        4.05        8.20      6.58 o 
  -4   2   5       20.05       38.05      8.92 o 
  -3   2   5      419.11      457.79     20.39 o 
  -2   2   5      300.15      283.59     22.46 o 
  -1   2   5      102.43      372.74    136.74 o 
   0   2   5     5348.95     5842.22    130.62 o 
   1   2   5      955.33      845.52     90.05 o 
   2   2   5     1207.85     1192.65     23.11 o 
   3   2   5     1469.57     1613.01     49.86 o 
   4   2   5       35.97       40.87      5.21 o 
   5   2   5        6.77        2.20      3.03 o 
   6   2   5      328.63      396.27     17.56 o 
   7   2   5      230.48      238.50     17.72 o 
   8   2   5     4670.05     4725.40    262.47 o 
   9   2   5     1475.46     1444.43     63.23 o 
  10   2   5      466.04      376.12     43.38 o 
  11   2   5      581.21      473.25     37.96 o 
  12   2   5     2603.91     2667.42     87.73 o 
  13   2   5        9.61        4.61      4.19 o 
  14   2   5     2102.31     2116.73     59.55 o 
  15   2   5      783.83      809.57     52.17 o 
  16   2   5      969.11      984.11     42.70 o 
  17   2   5       21.05       12.06      6.30 o 
  18   2   5       74.54       72.72     21.99 o 
  19   2   5     1060.46     1268.40     68.77 o 
  20   2   5     1018.64     1154.24     71.92 o 
  21   2   5       87.01       85.21     22.68 o 
  22   2   5      912.51     1139.65     62.14 o 
 -23   3   5       33.57       21.10     11.27 o 
 -22   3   5       18.52       10.88     10.64 o 
 -21   3   5      255.36      228.65     53.75 o 
 -20   3   5       32.02       11.17     13.63 o 
 -19   3   5     1804.65     1834.57    149.60 o 
 -18   3   5      344.22      357.00     30.78 o 
 -17   3   5      782.39      813.22     41.18 o 
 -16   3   5      176.14      166.02     29.68 o 
 -15   3   5        7.35        5.11      6.61 o 
 -14   3   5       51.52       65.27     17.99 o 
 -13   3   5     1074.17     1066.19     51.93 o 
 -12   3   5      394.75      353.42     31.69 o 
 -11   3   5      278.97      221.60     30.91 o 
 -10   3   5     1429.75     1365.05     56.62 o 
  -9   3   5       37.45       39.07      8.77 o 
  -8   3   5       51.39       43.03     11.51 o 
  -7   3   5     5572.22     5145.23    215.47 o 
  -6   3   5     1760.26     1764.28     50.78 o 
  -5   3   5      791.76      717.32     31.34 o 
  -4   3   5      322.67      318.34     16.60 o 
  -3   3   5        4.77       17.32     11.13 o 
  -2   3   5     7115.75     7359.96    165.17 o 
  -1   3   5      144.30      263.20    154.54 o 
   0   3   5     5095.53     5613.93    258.04 o 
   1   3   5     3609.29     3810.12    209.78 o 
   2   3   5     1745.50     1481.68     39.44 o 
   3   3   5       21.82       19.14      4.10 o 
   4   3   5     1990.03     1959.42     71.46 o 
   5   3   5      365.09      332.23     21.41 o 
   6   3   5     1108.22     1126.07     31.87 o 
   7   3   5      290.43      288.43     33.00 o 
   8   3   5       41.54       48.33     14.16 o 
   9   3   5     1751.59     1796.31     81.81 o 
  10   3   5      369.86      317.72     30.98 o 
  11   3   5     1022.37     1014.84     33.21 o 
  12   3   5      618.06      587.12     47.65 o 
  13   3   5      360.30      329.18     17.44 o 
  14   3   5      114.00       90.05     13.77 o 
  15   3   5     1187.93     1123.54     71.06 o 
  16   3   5      888.47      890.43     57.11 o 
  17   3   5       22.99       13.12      6.23 o 
  18   3   5      741.81      889.12     62.54 o 
  19   3   5      945.45     1063.82     74.60 o 
  20   3   5        1.71        0.78      7.85 o 
  21   3   5      545.75      599.35     41.21 o 
 -21   4   5      351.37      282.56     45.74 o 
 -20   4   5       90.65       86.42     35.49 o 
 -19   4   5      487.96      498.90     63.81 o 
 -18   4   5       10.59       12.16      9.06 o 
 -17   4   5      267.93      231.46     19.17 o 
 -16   4   5       73.23       58.39     15.91 o 
 -15   4   5      695.64      751.40     64.42 o 
 -14   4   5      358.82      307.83     36.37 o 
 -13   4   5      432.23      356.89     33.65 o 
 -12   4   5        0.93        2.90      5.91 o 
 -11   4   5       84.59       97.79     13.13 o 
 -10   4   5      888.45      811.39     19.65 o 
  -9   4   5       47.85       44.37     12.75 o 
  -8   4   5       46.44       56.92     12.36 o 
  -7   4   5       61.08       76.69     25.28 o 
  -6   4   5     2936.33     3075.70    108.45 o 
  -5   4   5     3675.18     3708.99    159.66 o 
  -4   4   5     4347.81     4414.30    191.27 o 
  -3   4   5     5308.90     6067.78    123.94 o 
  -2   4   5      355.10      387.63     43.72 o 
  -1   4   5      234.76      231.51     31.91 o 
   0   4   5       91.12       92.31     30.67 o 
   1   4   5      359.15      341.52     49.84 o 
   2   4   5     3267.25     3022.36    150.90 o 
   3   4   5     3362.52     3131.70    197.88 o 
   4   4   5     1877.06     1760.92     84.15 o 
   5   4   5      797.09      777.05     38.89 o 
   6   4   5     1849.26     1880.15     77.25 o 
   7   4   5      523.14      554.26     48.56 o 
   8   4   5       33.61       22.17     12.56 o 
   9   4   5     1832.21     1908.02    120.83 o 
  10   4   5     1000.38      908.21     64.68 o 
  11   4   5       81.90       99.26     29.47 o 
  12   4   5      138.15      130.85     24.78 o 
  13   4   5       28.54       20.80     11.50 o 
  14   4   5       73.18       76.50     23.36 o 
  15   4   5       43.04       45.85     14.17 o 
  16   4   5       13.74       12.85     13.12 o 
  17   4   5      281.61      278.09     40.42 o 
  18   4   5      253.59      232.96     64.87 o 
 -18   5   5     2063.31     2285.68    118.92 o 
 -17   5   5      557.72      507.89     47.29 o 
 -16   5   5      229.07      249.56     37.03 o 
 -15   5   5      668.61      718.09     62.21 o 
 -14   5   5       76.20       61.84     15.35 o 
 -13   5   5       35.17       27.83     10.25 o 
 -12   5   5       19.44       16.69      8.02 o 
 -11   5   5      729.66      695.86     50.35 o 
 -10   5   5      676.85      781.59     54.68 o 
  -9   5   5       24.21       29.18     11.37 o 
  -8   5   5      174.62      161.89     26.79 o 
  -7   5   5       53.52       54.59     15.15 o 
  -6   5   5      334.60      323.97     32.31 o 
  -5   5   5     1335.75     1313.82     83.69 o 
  -4   5   5        0.74        4.30      4.64 o 
  -3   5   5       49.12       34.88     14.43 o 
  -2   5   5       36.07       39.57     16.33 o 
  -1   5   5       77.01       70.28     26.87 o 
   0   5   5      180.45      173.28     25.72 o 
   1   5   5      139.32      157.04     24.76 o 
   2   5   5      362.86      404.90     45.25 o 
   3   5   5     1723.25     1664.65     88.05 o 
   4   5   5        0.30        9.84     12.01 o 
   5   5   5      467.51      447.70     45.49 o 
   6   5   5        8.57       10.16     11.94 o 
   7   5   5      856.53      813.74     61.98 o 
   8   5   5       20.33       19.61      9.15 o 
   9   5   5      888.24      860.07     69.09 o 
  10   5   5      359.54      355.84     42.00 o 
  11   5   5       37.85       20.51     10.84 o 
  12   5   5      460.21      462.06     38.38 o 
  13   5   5       30.89       25.62     12.11 o 
  14   5   5      436.32      440.03     41.76 o 
  15   5   5      410.75      409.05     39.93 o 
 -13   6   5        1.44        9.88      7.41 o 
 -12   6   5       61.06       50.59     16.39 o 
 -11   6   5       36.92       20.42      9.00 o 
 -10   6   5       43.10       29.40     11.47 o 
  -9   6   5     1219.82     1367.56    107.20 o 
  -8   6   5      116.01      107.23     32.06 o 
  -7   6   5        2.25       11.50      8.55 o 
  -6   6   5      164.35      141.09     43.00 o 
  -5   6   5      155.52      130.78     31.58 o 
  -4   6   5     1264.88     1461.44     99.34 o 
  -3   6   5      441.93      498.24     65.58 o 
  -2   6   5        5.22        5.81     11.67 o 
  -1   6   5      408.18      428.37     38.73 o 
   0   6   5      546.45      564.91     82.80 o 
   1   6   5       81.50       86.80     33.47 o 
   2   6   5       18.77       26.35      9.85 o 
   3   6   5      876.57      869.93     85.98 o 
   4   6   5      754.55      786.84     70.69 o 
   5   6   5      195.80      173.20     69.83 o 
   6   6   5      394.51      314.69     54.97 o 
   7   6   5      621.44      559.15     90.74 o 
   8   6   5     1345.05     1416.63    135.05 o 
   9   6   5      147.66      143.10     42.46 o 
  10   6   5       74.22       56.15     21.51 o 
  11   6   5       83.39       86.92     27.42 o 
 -25   0   6       12.82       14.93     55.64 o 
 -24   0   6      207.24      223.72     65.61 o 
 -23   0   6        1.31       13.63     20.12 o 
 -22   0   6        0.53       41.77     45.61 o 
 -21   0   6      112.03       53.75     56.76 o 
 -20   0   6     1524.16     1503.87    212.39 o 
 -19   0   6     4084.78     4108.28    308.15 o 
 -18   0   6     5159.54     5488.61    191.80 o 
 -17   0   6     1153.72     1130.70    115.93 o 
 -16   0   6     2012.56     1818.03     90.51 o 
 -15   0   6      274.52      259.82     41.66 o 
 -14   0   6       66.98       47.59     12.79 o 
 -13   0   6      495.46      476.09     51.61 o 
 -12   0   6     2603.20     2736.32    124.52 o 
 -11   0   6     5454.34     5520.92    308.30 o 
 -10   0   6     7748.04     6796.75    436.32 o 
  -9   0   6     3573.26     3452.46    155.90 o 
  -8   0   6       47.82       29.34     10.57 o 
  -7   0   6     1531.62     1633.86     41.38 o 
  -6   0   6       69.34       95.43     19.02 o 
  -5   0   6      420.80      792.30    250.83 o 
  -4   0   6      483.64      928.65    150.12 o 
  -3   0   6     3610.13     3853.66    254.90 o 
  -2   0   6     1957.45     2111.71     64.57 o 
  -1   0   6      891.00     1232.56     70.06 o 
   0   0   6      675.17     1315.82     40.71 o 
   1   0   6     2858.03     3412.08    153.28 o 
   2   0   6     9007.41    10507.94    644.59 o 
   3   0   6      820.06     1127.57     83.59 o 
   4   0   6       47.89       82.56     11.44 o 
   5   0   6      213.85      172.61     13.23 o 
   6   0   6      562.41      585.26     32.02 o 
   7   0   6     1900.27     1890.59     87.41 o 
   8   0   6     1558.61     1418.55     60.85 o 
   9   0   6     1333.20     1290.76     52.79 o 
  10   0   6      280.21      272.94     27.81 o 
  11   0   6       58.97       52.21     11.53 o 
  12   0   6     3374.17     2779.65    410.60 o 
  13   0   6      112.88      101.74     35.52 o 
  14   0   6     1429.34     1411.51     62.87 o 
  15   0   6        0.21       -3.12      8.91 o 
  16   0   6     3732.02     3620.46    302.43 o 
  17   0   6        0.00       -3.39     11.98 o 
  18   0   6        0.06        4.28      5.76 o 
  19   0   6       40.78       33.34     13.32 o 
  20   0   6       42.18       35.13     13.06 o 
  21   0   6      347.86      407.13     48.28 o 
  22   0   6       58.79       32.79     21.37 o 
 -24   1   6       25.14        7.37     23.35 o 
 -23   1   6       61.10       47.15     29.67 o 
 -22   1   6       10.43       31.80     36.54 o 
 -21   1   6        5.96        9.06     29.08 o 
 -20   1   6     1176.70     1170.17    124.91 o 
 -19   1   6       64.41       65.18     45.49 o 
 -18   1   6      166.40      109.61     36.07 o 
 -17   1   6      358.15      329.80     48.17 o 
 -16   1   6      608.49      624.31     67.20 o 
 -15   1   6     1529.77     1542.61    102.96 o 
 -14   1   6      318.04      258.92     31.79 o 
 -13   1   6      270.08      210.87     24.47 o 
 -12   1   6     1234.42     1066.13     32.91 o 
 -11   1   6      333.11      339.80     26.84 o 
 -10   1   6      505.07      572.13     29.31 o 
  -9   1   6       33.54       28.76      7.70 o 
  -8   1   6        0.12       -1.08      6.24 o 
  -7   1   6      513.18      549.14     46.70 o 
  -6   1   6     2372.79     2425.95     92.64 o 
  -5   1   6      134.45      121.07     12.69 o 
  -4   1   6       56.59       78.95     33.92 o 
  -3   1   6      762.89      844.07     43.40 o 
  -2   1   6     3043.68     3310.62     82.10 o 
  -1   1   6      182.38      414.14     24.06 o 
   0   1   6      444.74      863.29     59.94 o 
   1   1   6      977.06     2255.74     80.95 o 
   3   1   6     6376.80     6519.01     91.16 o 
   4   1   6      423.30      377.34     17.21 o 
   5   1   6     2264.76     2021.39     41.02 o 
   6   1   6     2809.93     2816.43     81.86 o 
   7   1   6        1.67        0.60      3.16 o 
   8   1   6       52.38       50.80      9.05 o 
   9   1   6     1874.98     1756.26     37.16 o 
  10   1   6     9092.99     8886.17    416.44 o 
  11   1   6      552.62      498.12     39.34 o 
  12   1   6       16.29       15.81      4.55 o 
  13   1   6      158.29      136.92     16.54 o 
  14   1   6       13.19       15.39      4.98 o 
  15   1   6      392.91      396.98     20.55 o 
  16   1   6       28.67       21.54      5.37 o 
  17   1   6       46.60       31.02      7.34 o 
  18   1   6     1243.61     1400.52     75.32 o 
  19   1   6       46.48       31.72     10.27 o 
  20   1   6     1323.84     1451.56     86.86 o 
  21   1   6       19.52       17.25      6.88 o 
  22   1   6      761.71      951.90     47.49 o 
 -24   2   6      246.74      193.49     45.68 o 
 -23   2   6       57.22       32.89     16.33 o 
 -22   2   6       72.63       68.11     26.55 o 
 -21   2   6      203.43      154.80     34.82 o 
 -20   2   6       12.15       26.85     27.86 o 
 -19   2   6      515.63      487.52     69.66 o 
 -18   2   6        9.75       19.16     12.33 o 
 -17   2   6      597.21      610.65     56.78 o 
 -16   2   6     1085.52     1143.78     83.65 o 
 -15   2   6       95.58      109.23     40.34 o 
 -14   2   6      141.79      126.90     18.41 o 
 -13   2   6      682.19      615.66     34.34 o 
 -12   2   6      263.70      286.79     62.80 o 
 -11   2   6     2341.15     2419.97    145.67 o 
 -10   2   6      269.43      269.47     21.01 o 
  -9   2   6        0.16        3.00      3.47 o 
  -8   2   6        0.12        3.86      3.02 o 
  -7   2   6      194.02      222.78     17.72 o 
  -6   2   6      841.25      938.69     30.49 o 
  -5   2   6      136.90      171.31     16.98 o 
  -4   2   6      421.80      519.51     25.22 o 
  -3   2   6      144.56      275.30     40.19 o 
  -2   2   6     3872.40     4198.74     80.38 o 
  -1   2   6     1292.05     1611.04    217.88 o 
   0   2   6     2111.93     2281.56    196.77 o 
   1   2   6     1973.93     2034.63     57.46 o 
   2   2   6     1445.50     1712.18     49.85 o 
   3   2   6     1724.98     2026.64     50.42 o 
   4   2   6      193.61      186.26     10.79 o 
   5   2   6      129.45       95.47      7.20 o 
   6   2   6     4024.39     3862.55    117.33 o 
   7   2   6      178.16      126.10     14.00 o 
   8   2   6     3091.82     3271.23    123.43 o 
   9   2   6     1902.10     1793.55     83.60 o 
  10   2   6       76.12       71.18     10.29 o 
  11   2   6      300.89      341.53     29.97 o 
  12   2   6      388.06      335.73     30.77 o 
  13   2   6      452.77      470.58     37.52 o 
  14   2   6     1215.18     1217.28     62.17 o 
  15   2   6       24.93       11.48      5.56 o 
  16   2   6        3.25        5.37      4.86 o 
  17   2   6      208.74      217.55     22.62 o 
  18   2   6       43.85       29.02     10.07 o 
  19   2   6       75.63       61.86     16.86 o 
  20   2   6      144.06      173.57     17.58 o 
  21   2   6       88.90       78.27     16.91 o 
 -22   3   6      798.64      999.04     76.87 o 
 -21   3   6      196.66      173.76     32.57 o 
 -20   3   6       27.88       26.52     16.41 o 
 -19   3   6       62.62       57.36     21.81 o 
 -18   3   6      178.28      196.26     23.90 o 
 -17   3   6        7.28       14.14      5.21 o 
 -16   3   6       80.66       70.12     22.00 o 
 -15   3   6     3473.02     3579.21    194.36 o 
 -14   3   6     3821.17     3964.84    281.84 o 
 -13   3   6      345.63      353.38     39.40 o 
 -12   3   6      408.40      430.39     41.91 o 
 -11   3   6      148.12      151.66     20.54 o 
 -10   3   6        2.37        2.53      3.23 o 
  -9   3   6       50.68       53.82     11.59 o 
  -8   3   6     2174.99     2076.95     86.98 o 
  -7   3   6       67.20       62.62     30.96 o 
  -6   3   6     5238.14     5031.55    116.71 o 
  -5   3   6     3051.40     3029.74     75.65 o 
  -4   3   6      101.75      101.82     13.43 o 
  -3   3   6      506.67      482.38     34.66 o 
  -2   3   6     2055.72     2310.51    174.95 o 
  -1   3   6     1416.91     1396.75     53.76 o 
   0   3   6       67.36       86.42     12.96 o 
   1   3   6      140.95      150.07     23.26 o 
   2   3   6      709.44      680.40     45.44 o 
   3   3   6      893.91      867.43     60.94 o 
   4   3   6     1152.89     1171.33     86.98 o 
   5   3   6      212.39      208.91     29.80 o 
   6   3   6       12.32       11.99      5.05 o 
   7   3   6     2517.27     2448.91    107.32 o 
   8   3   6      295.93      330.32     27.61 o 
   9   3   6       50.05       64.36     13.88 o 
  10   3   6      184.33      175.89     20.76 o 
  11   3   6        9.47        4.96      4.39 o 
  12   3   6       53.10       57.82     12.48 o 
  13   3   6      483.34      519.56     38.59 o 
  14   3   6      317.65      290.85     24.40 o 
  15   3   6      258.80      244.05     20.87 o 
  16   3   6        1.74        1.94      4.28 o 
  17   3   6       18.02       16.77      9.84 o 
  18   3   6      894.33     1013.11     84.98 o 
  19   3   6       75.55       56.02     23.47 o 
  20   3   6      163.85      127.04     23.09 o 
 -20   4   6       63.76       57.41     23.43 o 
 -19   4   6      812.47      834.05     69.45 o 
 -18   4   6        3.73        4.37      9.05 o 
 -17   4   6        4.99        2.24      7.40 o 
 -16   4   6      719.05      750.74     58.29 o 
 -15   4   6      104.26       73.33     24.06 o 
 -14   4   6      123.27      128.82     20.09 o 
 -13   4   6      642.42      663.44     27.53 o 
 -12   4   6        2.36        8.40      4.94 o 
 -11   4   6     1688.34     1642.63     93.60 o 
 -10   4   6      337.57      328.97     25.87 o 
  -9   4   6       19.23       11.21      4.15 o 
  -8   4   6     1505.47     1489.64     46.97 o 
  -7   4   6       89.12       74.49     16.66 o 
  -6   4   6      122.64      128.01     13.86 o 
  -5   4   6      329.22      309.41     24.41 o 
  -4   4   6     1037.27      996.65     45.02 o 
  -3   4   6     1592.45     1581.65     64.77 o 
  -2   4   6      173.91      206.66     27.82 o 
  -1   4   6      227.44      276.93     29.56 o 
   0   4   6      682.91      716.12     68.61 o 
   1   4   6      576.49      595.50     45.56 o 
   2   4   6       43.85       39.55     14.23 o 
   3   4   6     1215.84     1205.10     65.02 o 
   4   4   6     1289.05     1223.44    129.29 o 
   5   4   6     2330.08     2198.26     97.69 o 
   6   4   6     1077.86     1054.78     43.32 o 
   7   4   6      162.02      160.90     30.49 o 
   8   4   6      491.37      501.42     43.25 o 
   9   4   6      255.12      250.25     48.50 o 
  10   4   6      505.26      494.08     46.34 o 
  11   4   6      145.45      135.03     24.50 o 
  12   4   6      694.78      695.25     53.29 o 
  13   4   6     1331.26     1409.02    111.16 o 
  14   4   6       34.12       17.85     10.12 o 
  15   4   6      127.94      117.54     25.89 o 
  16   4   6        5.28       -0.09     11.18 o 
  17   4   6     1170.63     1249.54     70.13 o 
 -17   5   6       27.69       19.03     10.49 o 
 -16   5   6        3.25        6.59      8.23 o 
 -15   5   6      818.97      844.87    110.61 o 
 -14   5   6        0.13        5.81     11.55 o 
 -13   5   6       43.56       31.35     10.60 o 
 -12   5   6      879.70      987.58     76.98 o 
 -11   5   6        4.55        7.86     11.55 o 
 -10   5   6       17.16       11.51      9.84 o 
  -9   5   6      254.71      288.87     63.73 o 
  -8   5   6        6.45       12.14      9.04 o 
  -7   5   6       89.03       73.64     22.57 o 
  -6   5   6      307.35      331.90     40.50 o 
  -5   5   6       18.51       10.54      7.95 o 
  -4   5   6      581.67      625.96     42.15 o 
  -3   5   6       61.49       58.56     16.83 o 
  -2   5   6        6.87        6.15      4.29 o 
  -1   5   6       11.26        7.25      6.64 o 
   0   5   6      335.18      368.88     42.25 o 
   1   5   6      572.13      587.98     59.84 o 
   2   5   6     1581.66     1709.06    108.62 o 
   3   5   6      224.65      235.63     61.79 o 
   4   5   6        0.61        0.06      8.64 o 
   5   5   6      564.79      545.67     53.42 o 
   6   5   6        1.34        6.86      9.36 o 
   7   5   6       60.59       55.48     24.63 o 
   8   5   6      714.64      736.71     58.56 o 
   9   5   6      324.32      346.52     37.39 o 
  10   5   6       81.77       73.80     26.49 o 
  11   5   6        6.12        7.79      7.83 o 
  12   5   6        7.31        6.69      8.49 o 
  13   5   6       68.19       74.20     25.85 o 
  14   5   6        2.60        3.33      8.86 o 
 -12   6   6        6.18       11.02     10.74 o 
 -11   6   6       16.08       11.41      7.52 o 
 -10   6   6      299.42      337.96     45.00 o 
  -9   6   6       86.62       83.41     23.00 o 
  -8   6   6        0.98        4.86      7.31 o 
  -7   6   6        3.34        1.30      9.49 o 
  -6   6   6      417.50      403.97     34.14 o 
  -5   6   6     1175.86     1271.66    124.75 o 
  -4   6   6       43.32       36.00     23.13 o 
  -3   6   6       63.07       80.85     51.26 o 
  -2   6   6      562.29      620.19     71.40 o 
  -1   6   6     1816.57     1849.16    177.16 o 
   0   6   6      830.96      828.26     83.92 o 
   1   6   6       23.87       37.29     37.05 o 
   2   6   6       45.84       32.10     19.08 o 
   3   6   6      611.74      584.93     78.59 o 
   4   6   6       43.52       28.84     18.24 o 
   5   6   6       44.00       37.09     21.44 o 
   6   6   6      900.39      875.57     86.45 o 
   7   6   6      230.06      196.99     44.01 o 
   8   6   6      809.71      777.19     68.87 o 
   9   6   6     1309.76     1283.41     93.76 o 
 -24   1   7      188.36      154.22     49.21 o 
 -23   1   7        0.47       -6.58     36.90 o 
 -22   1   7       47.62       61.72     49.41 o 
 -21   1   7       76.93       74.97     50.32 o 
 -20   1   7        9.40        4.96     35.43 o 
 -19   1   7       27.08       28.01     16.44 o 
 -18   1   7      122.12       95.58     18.16 o 
 -17   1   7       67.22       42.60     21.03 o 
 -16   1   7        1.51        5.00      7.44 o 
 -15   1   7       12.59       22.63     14.40 o 
 -14   1   7      138.60      140.49     20.35 o 
 -13   1   7      166.83      146.01     20.81 o 
 -12   1   7      138.10      129.32     19.59 o 
 -11   1   7       24.73       23.44      8.33 o 
 -10   1   7      235.92      302.14     29.13 o 
  -9   1   7       51.18       50.40     17.24 o 
  -8   1   7      516.13      541.91     31.16 o 
  -7   1   7      202.67      198.55     19.54 o 
  -6   1   7      256.40      264.10     22.28 o 
  -5   1   7      945.45     1056.62     30.76 o 
  -4   1   7      949.34      943.03     31.50 o 
  -3   1   7       88.46      253.75     48.48 o 
  -2   1   7      922.06     1054.35     37.57 o 
  -1   1   7      166.83      463.91    100.03 o 
   0   1   7      575.91     1170.70    119.01 o 
   1   1   7     3599.60     4363.78    139.28 o 
   2   1   7      778.59      912.69     39.46 o 
   3   1   7     2772.08     2686.56     93.02 o 
   4   1   7      147.80      129.45      9.79 o 
   5   1   7      785.07      776.03     27.38 o 
   6   1   7     2440.97     2191.51    143.53 o 
   7   1   7     1403.31     1523.23     34.56 o 
   8   1   7       43.71       44.93      8.00 o 
   9   1   7       93.80       90.37     10.75 o 
  10   1   7      170.68      151.51     20.12 o 
  11   1   7     4792.73     4887.50    118.93 o 
  12   1   7      348.31      338.91     29.81 o 
  13   1   7        1.30        1.55      3.04 o 
  14   1   7      611.52      687.69     38.75 o 
  15   1   7        1.35        0.25      3.88 o 
  16   1   7      287.31      276.41     26.59 o 
  17   1   7       56.56       47.54     11.43 o 
  18   1   7      209.28      216.96     18.78 o 
  19   1   7     1039.06     1203.08     72.75 o 
  20   1   7       81.55       40.32     11.68 o 
  21   1   7      193.18      178.99     24.25 o 
 -23   2   7      681.92      736.05     58.38 o 
 -22   2   7       52.01       64.73     35.67 o 
 -21   2   7        0.07       27.14     23.83 o 
 -20   2   7       19.66       20.34     17.67 o 
 -19   2   7      466.18      502.81     53.91 o 
 -18   2   7     1595.69     1869.67    183.89 o 
 -17   2   7      345.12      320.38     44.27 o 
 -16   2   7     1592.41     1627.05    114.90 o 
 -15   2   7     2670.95     2666.22    192.25 o 
 -14   2   7     2714.05     2626.38    107.19 o 
 -13   2   7      226.70      210.08     31.76 o 
 -12   2   7      881.50     1026.38     86.11 o 
 -11   2   7       32.99       31.33     10.29 o 
 -10   2   7     4010.52     4229.88    185.09 o 
  -9   2   7       70.91       54.15     11.36 o 
  -8   2   7     1011.90     1181.68    101.32 o 
  -7   2   7     4338.20     4201.91    108.13 o 
  -6   2   7      335.05      320.71     26.28 o 
  -5   2   7      299.23      282.36     26.71 o 
  -4   2   7     1079.06     1096.94     30.80 o 
  -3   2   7       65.44      205.43     75.81 o 
  -2   2   7     3060.50     3255.59    131.77 o 
  -1   2   7      399.84      484.75     54.36 o 
   0   2   7      288.74      401.24     65.83 o 
   1   2   7      797.46      965.55     73.39 o 
   2   2   7      320.32      360.53     28.55 o 
   3   2   7      304.61      383.03     34.40 o 
   4   2   7      526.65      442.81     26.15 o 
   5   2   7      788.05      725.09     34.97 o 
   6   2   7     3257.57     3221.03    123.78 o 
   7   2   7      402.53      383.67     31.52 o 
   8   2   7      316.47      303.21     27.32 o 
   9   2   7      131.88       99.34     24.14 o 
  10   2   7     1575.94     1682.82     44.45 o 
  11   2   7      123.57      120.89     16.08 o 
  12   2   7      349.56      320.54     14.81 o 
  13   2   7      831.57      709.76     28.04 o 
  14   2   7     3755.13     3955.70    118.64 o 
  15   2   7      914.83      800.16     57.26 o 
  16   2   7     1708.46     2109.54     95.53 o 
  17   2   7        0.64       -2.18      5.68 o 
  18   2   7      540.16      591.73     51.09 o 
  19   2   7      356.60      358.78     26.69 o 
  20   2   7       99.44      124.69     19.92 o 
 -22   3   7      511.80      574.86     56.06 o 
 -21   3   7       34.63       24.84      9.58 o 
 -20   3   7      334.62      344.46     39.85 o 
 -19   3   7     1037.53      925.25     74.14 o 
 -18   3   7      220.70      157.59     27.32 o 
 -17   3   7     1455.12     1463.56    102.33 o 
 -16   3   7      163.28      137.62     30.33 o 
 -15   3   7       55.80       46.47     16.38 o 
 -14   3   7      694.95      682.04     43.19 o 
 -13   3   7      414.96      381.38     19.15 o 
 -12   3   7     1692.10     1726.20     72.24 o 
 -11   3   7     2501.05     2356.29     72.86 o 
 -10   3   7      607.41      522.24     45.53 o 
  -9   3   7      831.59      774.40     20.66 o 
  -8   3   7     1081.95     1051.14     35.25 o 
  -7   3   7        3.01        1.01      2.83 o 
  -6   3   7      133.07      136.69     21.32 o 
  -5   3   7     2164.91     2224.62     88.91 o 
  -4   3   7      333.11      375.13     55.54 o 
  -3   3   7     2472.81     2436.49    107.00 o 
  -2   3   7      798.25      959.55    113.17 o 
  -1   3   7     2511.03     1982.83    508.09 o 
   0   3   7     1361.93     1629.01     93.00 o 
   1   3   7       29.00       40.81     15.61 o 
   2   3   7      180.74      170.82     25.53 o 
   3   3   7      745.97      616.49     33.19 o 
   4   3   7      983.74      939.09     63.89 o 
   5   3   7       49.97       41.08     13.59 o 
   6   3   7     2907.81     3024.37    109.06 o 
   7   3   7     1637.60     1569.59     66.17 o 
   8   3   7        3.31        6.03      8.80 o 
   9   3   7       32.38       28.33     12.98 o 
  10   3   7       98.31      112.76     33.29 o 
  11   3   7     1215.07     1243.97     61.60 o 
  12   3   7       42.58       19.55     13.61 o 
  13   3   7        1.99        5.34     11.17 o 
  14   3   7     1613.41     1593.14    114.13 o 
  15   3   7      358.85      348.08     56.53 o 
  16   3   7      170.88      146.76     38.55 o 
  17   3   7       32.40       35.20     11.43 o 
  18   3   7       33.21       31.68      9.39 o 
 -19   4   7        0.07        6.92      6.08 o 
 -18   4   7        0.49        5.53      7.42 o 
 -17   4   7       53.44       38.74     15.90 o 
 -16   4   7      174.61      161.51     30.99 o 
 -15   4   7      157.33      125.93     23.57 o 
 -14   4   7       43.73       32.97     13.89 o 
 -13   4   7      243.25      226.31     22.11 o 
 -12   4   7      355.40      328.19     29.60 o 
 -11   4   7        4.36        6.63      4.53 o 
 -10   4   7      209.41      176.90     11.65 o 
  -9   4   7      188.25      175.79     14.50 o 
  -8   4   7       15.85       13.63      4.43 o 
  -7   4   7       64.74       55.21     11.97 o 
  -6   4   7       80.68       77.31     27.86 o 
  -5   4   7      494.20      603.50     61.29 o 
  -4   4   7     1858.17     2067.81     73.91 o 
  -3   4   7        0.03        8.12      9.31 o 
  -2   4   7     1501.91     1530.65     55.61 o 
  -1   4   7      331.71      404.37     42.42 o 
   0   4   7      417.83      442.70     46.83 o 
   1   4   7     2041.38     2093.44    128.26 o 
   2   4   7     3849.70     4084.33    232.34 o 
   3   4   7     1315.81     1359.13     71.78 o 
   4   4   7       60.79       49.16     18.37 o 
   5   4   7      642.23      592.32     58.19 o 
   6   4   7      551.23      453.19     37.04 o 
   7   4   7      328.60      332.96     37.74 o 
   8   4   7      416.44      435.51     42.37 o 
   9   4   7     2802.06     2920.12    197.08 o 
  10   4   7      857.31      839.60     76.14 o 
  11   4   7      292.15      307.27     54.21 o 
  12   4   7      261.62      285.36     30.18 o 
  13   4   7       95.42       69.37     23.05 o 
  14   4   7      221.94      234.04     33.00 o 
  15   4   7       89.78       80.47     30.36 o 
  16   4   7      807.07      842.55     62.25 o 
 -16   5   7       20.21        8.46     14.35 o 
 -15   5   7       31.71       30.83     11.30 o 
 -14   5   7        0.18       15.05     11.59 o 
 -13   5   7     1868.32     2196.81    146.27 o 
 -12   5   7     2031.07     2181.54     85.52 o 
 -11   5   7     1539.14     1530.52    120.84 o 
 -10   5   7      416.57      477.21     59.02 o 
  -9   5   7       34.48       48.86     15.22 o 
  -8   5   7      206.71      237.22     38.03 o 
  -7   5   7       93.18       97.55     29.22 o 
  -6   5   7        1.65        8.87     10.90 o 
  -5   5   7      645.40      690.68     63.59 o 
  -4   5   7     1190.50     1210.60     84.19 o 
  -3   5   7       93.32      115.70     31.87 o 
  -2   5   7      632.56      677.21     64.04 o 
  -1   5   7        0.10       15.92     15.27 o 
   0   5   7      630.44      609.53     52.92 o 
   1   5   7      470.99      467.72     49.56 o 
   2   5   7       16.12       19.80     18.00 o 
   3   5   7       94.53       82.79     37.69 o 
   4   5   7      609.56      617.18     65.90 o 
   5   5   7     1758.13     1711.46    152.36 o 
   6   5   7        9.49        6.23      8.99 o 
   7   5   7        7.80        5.03      6.94 o 
   8   5   7      288.54      324.47     59.26 o 
   9   5   7       75.47       73.83     20.99 o 
  10   5   7       30.67       25.90     12.38 o 
  11   5   7     1141.21     1220.71    106.71 o 
  12   5   7       12.16        7.67      8.23 o 
  13   5   7      227.06      225.23     38.31 o 
 -10   6   7        9.02       11.37      7.70 o 
  -9   6   7      552.88      538.88     51.88 o 
  -8   6   7      125.83      101.91     34.41 o 
  -7   6   7       23.70       23.63     13.42 o 
  -6   6   7        2.07        7.68     11.94 o 
  -5   6   7      134.83      126.85     51.24 o 
  -4   6   7      652.08      673.87     82.18 o 
  -3   6   7       21.07       23.47     25.52 o 
  -2   6   7        8.36       13.07     13.92 o 
  -1   6   7      148.10      134.06     56.58 o 
   0   6   7       35.49       20.81     22.69 o 
   1   6   7      175.75      162.99     73.01 o 
   2   6   7        6.11        3.39     12.76 o 
   3   6   7      596.07      579.08     70.07 o 
   4   6   7      286.71      277.35     54.67 o 
   5   6   7        0.48        6.50     12.07 o 
   6   6   7      248.43      216.62     56.84 o 
   7   6   7       32.89       38.32     18.32 o 
 -23   0   8       30.63       25.96     53.81 o 
 -22   0   8        0.47       37.94     59.53 o 
 -21   0   8       61.26       51.03     47.20 o 
 -20   0   8      238.91      212.28     90.39 o 
 -19   0   8     1630.20     1714.84    235.11 o 
 -18   0   8        0.09       38.29     65.37 o 
 -17   0   8      943.39     1055.01    130.62 o 
 -16   0   8      257.24      161.89     58.29 o 
 -15   0   8      137.36      120.81     20.28 o 
 -14   0   8     1979.50     1969.64     93.51 o 
 -13   0   8     3433.02     3915.38    365.82 o 
 -12   0   8     6069.39     6072.56    611.55 o 
 -11   0   8     3643.16     3598.34    421.01 o 
 -10   0   8      572.80      507.30     71.08 o 
  -9   0   8     1154.86     1071.04     69.18 o 
  -8   0   8       11.46       14.23     48.38 o 
  -6   0   8     2242.86     3086.79    134.63 o 
  -4   0   8     4325.74     6454.50    423.25 o 
  -3   0   8     7916.91     8120.70    372.40 o 
  -2   0   8     1304.13     3078.08    212.95 o 
  -1   0   8     3038.38     4363.23    215.11 o 
   0   0   8      257.80     1160.83     46.01 o 
   1   0   8       11.69      894.41     74.99 o 
   2   0   8     4226.30     4264.33    171.15 o 
   3   0   8     1102.18     1179.24    116.88 o 
   4   0   8      387.31      425.51     40.40 o 
   5   0   8     2577.81     2612.36    130.85 o 
   6   0   8     5740.33     6609.48    485.47 o 
   7   0   8     6846.49     7358.17    241.87 o 
   8   0   8      191.37      148.96     30.08 o 
   9   0   8     2737.19     2834.43    106.78 o 
  10   0   8     1655.67     1549.50     60.80 o 
  11   0   8      324.40      286.44     42.55 o 
  12   0   8       14.48       19.75      8.59 o 
  13   0   8      168.64      140.46     29.12 o 
  14   0   8     5623.56     5817.79    102.88 o 
  15   0   8      718.92      715.23     57.41 o 
  16   0   8       19.48        8.70      5.67 o 
  17   0   8       19.13       23.25     12.12 o 
  18   0   8      288.24      246.22     32.52 o 
  19   0   8      266.09      320.97     27.83 o 
  20   0   8        0.00       -2.29      8.54 o 
 -23   1   8        0.92       37.69     41.69 o 
 -22   1   8        2.80        2.15     24.00 o 
 -21   1   8        0.04       -7.88     37.36 o 
 -20   1   8        8.95       27.17     55.66 o 
 -19   1   8      204.05       65.31     50.00 o 
 -18   1   8      121.95      122.56     20.82 o 
 -17   1   8       71.72       59.65     24.60 o 
 -16   1   8      786.05      814.41     67.36 o 
 -15   1   8     2206.19     2084.06    140.84 o 
 -14   1   8      683.88      646.20     68.88 o 
 -13   1   8       61.48       47.17     15.91 o 
 -12   1   8       24.37       37.25     12.56 o 
 -11   1   8      246.97      237.11     29.04 o 
 -10   1   8      574.19      551.52     53.35 o 
  -9   1   8     2071.19     2268.84    102.78 o 
  -8   1   8     1283.58     1515.55     84.92 o 
  -7   1   8     2435.46     2491.03    169.28 o 
  -6   1   8     1088.21     1075.65     78.20 o 
  -5   1   8       37.01       82.40     27.37 o 
  -4   1   8     1115.92     1241.63     48.97 o 
  -3   1   8      203.24      582.37     99.82 o 
  -2   1   8     2766.49     3190.40    126.32 o 
  -1   1   8      351.39     1053.07    174.15 o 
   0   1   8     2124.66     2445.06    207.99 o 
   1   1   8     1035.02     1175.74     44.25 o 
   2   1   8        0.48        4.57     11.81 o 
   3   1   8     1374.62     1491.72     84.47 o 
   4   1   8     1161.92     1259.69     32.47 o 
   5   1   8        9.72        7.73      4.90 o 
   6   1   8       50.02       40.90      8.40 o 
   7   1   8     1034.19      949.57     37.30 o 
   8   1   8     2775.54     2700.07     88.46 o 
   9   1   8      549.03      526.63     35.28 o 
  10   1   8     6766.95     6626.65    165.21 o 
  11   1   8      312.33      289.17     19.67 o 
  12   1   8     1896.82     1899.68     90.60 o 
  13   1   8       16.30       10.94      6.33 o 
  14   1   8      224.06      219.98     22.68 o 
  15   1   8      831.97      851.80     52.51 o 
  16   1   8     1464.57     1628.91     87.37 o 
  17   1   8      343.03      329.39     24.22 o 
  18   1   8      199.07      196.71     24.82 o 
  19   1   8      140.54      113.37     21.20 o 
 -22   2   8      295.33      257.73     75.40 o 
 -21   2   8      269.49      259.02     72.51 o 
 -20   2   8       69.55       61.68     27.99 o 
 -19   2   8      109.37      129.52     33.72 o 
 -18   2   8      143.26      109.77     33.66 o 
 -17   2   8        6.28        8.02     15.15 o 
 -16   2   8        5.65       14.24     14.23 o 
 -15   2   8       94.15       72.79     25.96 o 
 -14   2   8       74.60       52.68     28.84 o 
 -13   2   8       65.18       44.26     21.67 o 
 -12   2   8       21.87       10.68     14.40 o 
 -11   2   8     2313.84     2275.19     78.53 o 
 -10   2   8      329.36      320.30     32.57 o 
  -9   2   8      626.01      590.90     47.45 o 
  -8   2   8       36.49       39.90     14.66 o 
  -7   2   8      214.30      319.83     56.73 o 
  -6   2   8     3068.72     3353.35    146.92 o 
  -5   2   8      189.16      182.57     22.05 o 
  -4   2   8      238.57      245.48     27.67 o 
  -3   2   8        1.65       42.38     39.34 o 
  -2   2   8      549.93      551.06     51.84 o 
  -1   2   8      231.94      389.67     75.77 o 
   0   2   8      607.00      792.80     60.61 o 
   1   2   8       27.19       28.96     11.20 o 
   2   2   8       15.67        7.37     13.36 o 
   3   2   8      522.33      499.58     53.30 o 
   4   2   8       70.28       74.86     27.31 o 
   5   2   8     1638.10     1578.03     73.30 o 
   6   2   8     1826.13     1761.77     78.91 o 
   7   2   8      504.51      535.88     33.87 o 
   8   2   8       50.40       38.54     10.31 o 
   9   2   8      731.75      764.05     31.80 o 
  10   2   8       41.25       33.43     10.67 o 
  11   2   8      904.37      874.48     31.67 o 
  12   2   8     1114.68     1142.18     41.33 o 
  13   2   8      482.00      447.88     26.09 o 
  14   2   8      312.43      321.55     24.11 o 
  15   2   8      806.03      866.84     58.26 o 
  16   2   8      168.81      165.53     28.53 o 
  17   2   8      101.76      113.39     28.65 o 
  18   2   8      678.27      826.39     43.60 o 
  19   2   8       21.79       16.80      9.84 o 
 -21   3   8      538.63      554.48     51.19 o 
 -20   3   8       38.65       28.24     11.64 o 
 -19   3   8      690.82      628.41     58.89 o 
 -18   3   8      154.77       97.76     20.51 o 
 -17   3   8       12.00       19.04     11.93 o 
 -16   3   8      180.66      184.62     22.82 o 
 -15   3   8        1.42        7.63      4.91 o 
 -14   3   8      225.12      259.76     25.65 o 
 -13   3   8      196.19      181.87     20.37 o 
 -12   3   8      640.20      699.43     49.05 o 
 -11   3   8       28.76       27.52      8.74 o 
 -10   3   8      555.24      516.26     48.02 o 
  -9   3   8     1772.78     1867.34     79.61 o 
  -8   3   8     4253.60     4059.90    101.50 o 
  -7   3   8      269.61      300.37     39.61 o 
  -6   3   8     2213.93     2072.80     59.91 o 
  -5   3   8      672.14      739.08     48.10 o 
  -4   3   8      672.28      801.67     77.75 o 
  -3   3   8     2245.43     2514.03    162.13 o 
  -2   3   8      674.07      862.90    105.41 o 
  -1   3   8     1815.11     1705.81     82.78 o 
   0   3   8     1252.30     1357.15     68.21 o 
   1   3   8      289.84      288.41     30.18 o 
   2   3   8       51.35       57.18     14.60 o 
   3   3   8       44.94       39.37     21.76 o 
   4   3   8     5579.92     5620.94    292.45 o 
   5   3   8     1428.47     1409.17     54.51 o 
   6   3   8        0.29        0.70      7.23 o 
   7   3   8      409.92      393.01     30.30 o 
   8   3   8      462.58      375.24     24.24 o 
   9   3   8     2098.44     1982.96     73.83 o 
  10   3   8       15.47        7.09      6.03 o 
  11   3   8      306.66      258.73     30.44 o 
  12   3   8      343.33      350.61     30.71 o 
  13   3   8       31.39       34.06     12.47 o 
  14   3   8      243.48      230.23     30.88 o 
  15   3   8      340.44      397.52     29.16 o 
  16   3   8       32.45       20.15      8.33 o 
  17   3   8      350.38      362.71     38.39 o 
 -18   4   8       11.14       10.81      6.71 o 
 -17   4   8      375.97      414.58     34.60 o 
 -16   4   8        0.03       -3.16      8.18 o 
 -15   4   8       35.47       19.22      7.47 o 
 -14   4   8     1258.86     1393.82     97.84 o 
 -13   4   8      165.90       95.84     35.42 o 
 -12   4   8       41.32       38.93     22.97 o 
 -11   4   8      733.97      708.26     60.72 o 
 -10   4   8       64.19       46.24     17.38 o 
  -9   4   8     2470.09     2263.44     98.37 o 
  -8   4   8      340.92      318.26     55.32 o 
  -7   4   8      537.49      474.17     36.82 o 
  -6   4   8      606.17      658.64     30.72 o 
  -5   4   8      161.30      132.63     22.39 o 
  -4   4   8       31.22       43.15     14.06 o 
  -3   4   8      206.94      228.98     32.41 o 
  -2   4   8      888.04      936.85     74.20 o 
  -1   4   8     2215.53     2299.32    171.41 o 
   0   4   8      550.40      628.98     77.35 o 
   1   4   8       10.51       12.12     12.53 o 
   2   4   8       60.63       57.83     25.09 o 
   3   4   8      442.30      435.43     47.64 o 
   4   4   8       41.43       36.80     18.91 o 
   5   4   8     3088.62     3050.94    151.76 o 
   6   4   8      135.56      128.60     53.69 o 
   7   4   8      512.31      472.58     63.09 o 
   8   4   8      958.58      886.84     66.96 o 
   9   4   8      219.69      183.67     24.65 o 
  10   4   8      394.67      375.23     43.57 o 
  11   4   8       59.86       48.65     20.44 o 
  12   4   8       14.61       11.30      8.53 o 
  13   4   8      232.71      224.79     36.41 o 
  14   4   8       22.82       23.62     18.83 o 
  15   4   8      177.41      167.27     33.39 o 
 -15   5   8      166.86      144.62     43.77 o 
 -14   5   8        0.06       14.26     18.27 o 
 -13   5   8      578.05      587.40     84.51 o 
 -12   5   8       23.40        5.59      7.33 o 
 -11   5   8      128.42       92.64     25.14 o 
 -10   5   8     1564.00     1616.46    132.52 o 
  -9   5   8       13.03        8.75      9.24 o 
  -8   5   8      265.58      230.26     58.21 o 
  -7   5   8      572.45      573.75     56.34 o 
  -6   5   8        0.65        9.11      7.26 o 
  -5   5   8       12.66        6.45     12.59 o 
  -4   5   8       41.81       51.34     21.16 o 
  -3   5   8      174.88      180.46     31.86 o 
  -2   5   8       50.76       61.73     28.84 o 
  -1   5   8        1.82        0.47     13.11 o 
   0   5   8       29.61       22.21     16.87 o 
   1   5   8      316.16      295.58     30.76 o 
   2   5   8       88.26       72.28     39.95 o 
   3   5   8       17.10       10.06     10.72 o 
   4   5   8      540.69      558.28     56.65 o 
   5   5   8      519.09      451.88     77.08 o 
   6   5   8       32.91       24.44     19.16 o 
   7   5   8      705.09      681.06    103.28 o 
   8   5   8      171.18      133.30     47.99 o 
   9   5   8       27.39       20.62     13.34 o 
  10   5   8       80.20       48.50     21.76 o 
  11   5   8       38.41       25.46     13.37 o 
  -8   6   8       61.14       44.25     20.47 o 
  -7   6   8        2.08       10.38      8.93 o 
  -6   6   8       34.55       21.03     14.52 o 
  -5   6   8       11.70       14.77     18.54 o 
  -4   6   8       15.88        9.05     15.04 o 
  -3   6   8      108.17      109.84     52.97 o 
  -2   6   8       36.46       45.40     24.81 o 
  -1   6   8      199.45      155.68     59.14 o 
   0   6   8      347.27      386.51     69.94 o 
   1   6   8      141.79      136.18     71.89 o 
   2   6   8      400.10      404.31     39.69 o 
   3   6   8      278.50      277.59     54.29 o 
   4   6   8       85.80       86.30     37.03 o 
 -22   1   9       15.42       38.78     48.69 o 
 -21   1   9      178.54      109.69     52.13 o 
 -20   1   9       11.46       24.96     53.26 o 
 -19   1   9        2.85       47.68     47.29 o 
 -18   1   9      210.17      162.83     62.66 o 
 -17   1   9      396.15      385.15     35.47 o 
 -16   1   9       49.42       49.56     26.37 o 
 -15   1   9     1397.02     1329.84     75.80 o 
 -14   1   9       64.42       53.58     21.92 o 
 -13   1   9        1.60        2.98      6.67 o 
 -12   1   9        7.21        7.43      4.83 o 
 -11   1   9       26.97       34.99     12.81 o 
 -10   1   9      363.09      345.42     37.09 o 
  -9   1   9      290.96      260.21     30.60 o 
  -8   1   9     1125.20     1045.51     71.98 o 
  -7   1   9      239.08      255.38     34.93 o 
  -6   1   9      920.26      898.32     49.03 o 
  -5   1   9        2.17       47.71    109.32 o 
  -4   1   9      178.41      307.45     62.31 o 
  -3   1   9     1784.33     1974.60    100.55 o 
  -2   1   9     1173.49     1533.47     69.90 o 
  -1   1   9      279.14      756.65    207.08 o 
   0   1   9     1818.12     1885.31    117.78 o 
   1   1   9      424.39      693.62     53.44 o 
   2   1   9     1252.92     1277.49     72.53 o 
   3   1   9      983.11      918.42     48.59 o 
   4   1   9      547.44      530.48     45.96 o 
   5   1   9        7.56        7.01      4.43 o 
   6   1   9        4.85        0.79      5.52 o 
   7   1   9      873.44      858.95     24.77 o 
   8   1   9     3234.65     3238.67    118.04 o 
   9   1   9       30.63       28.21      9.60 o 
  10   1   9       62.00       42.25     12.68 o 
  11   1   9        7.08        2.30      5.71 o 
  12   1   9     1963.61     2078.93    109.38 o 
  13   1   9      585.29      490.24     28.98 o 
  14   1   9      486.93      469.16     24.49 o 
  15   1   9      145.70      120.17     21.45 o 
  16   1   9     1323.96     1481.76     90.25 o 
  17   1   9      143.44      119.22     29.99 o 
  18   1   9       30.04       22.60      8.07 o 
 -21   2   9      390.74      400.13     79.28 o 
 -20   2   9       76.69       82.19     44.11 o 
 -19   2   9      102.77      110.65     39.37 o 
 -18   2   9      267.38      250.86     43.98 o 
 -17   2   9       87.63       52.01     30.11 o 
 -16   2   9      253.32      207.70     39.52 o 
 -15   2   9       56.70       67.44     29.75 o 
 -14   2   9        0.07        5.00     12.80 o 
 -13   2   9      561.24      496.89     64.73 o 
 -12   2   9     4607.94     5347.32    248.81 o 
 -11   2   9      141.17       92.81     31.65 o 
 -10   2   9     3915.73     4044.22    113.69 o 
  -9   2   9      710.02      648.13     54.61 o 
  -8   2   9      190.32      165.61     25.40 o 
  -7   2   9      451.56      438.05     42.34 o 
  -6   2   9      247.59      745.02    141.04 o 
  -5   2   9     5207.01     5679.31    167.20 o 
  -4   2   9      287.48      780.75     40.19 o 
  -3   2   9       45.91     1039.83     64.41 o 
  -1   2   9      689.75     1414.81    469.98 o 
   0   2   9       50.88       48.56     28.38 o 
   1   2   9      777.80      793.76     55.60 o 
   2   2   9       43.51       54.06     25.16 o 
   3   2   9     1414.03     1483.50     62.50 o 
   4   2   9        8.41       10.34      6.99 o 
   5   2   9      286.49      269.37     49.42 o 
   6   2   9     1740.08     1828.69     55.60 o 
   7   2   9       22.97       17.15      7.67 o 
   8   2   9      342.57      319.23     21.46 o 
   9   2   9      301.57      283.65     32.19 o 
  10   2   9      174.61      161.81     24.34 o 
  11   2   9     1360.69     1387.62     86.18 o 
  12   2   9       78.95       66.93     21.60 o 
  13   2   9        4.24        7.90      6.30 o 
  14   2   9      133.16      127.90     34.12 o 
  15   2   9      497.60      462.87     49.50 o 
  16   2   9     1169.74     1286.50     91.12 o 
  17   2   9       98.61       47.74     15.64 o 
 -20   3   9      357.62      369.02     45.77 o 
 -19   3   9        0.85       10.08      6.62 o 
 -18   3   9        1.89       10.00      6.71 o 
 -17   3   9      291.11      275.55     28.00 o 
 -16   3   9        0.50        5.25      4.81 o 
 -15   3   9      775.71      823.39     65.69 o 
 -14   3   9      361.07      328.25     34.28 o 
 -13   3   9      243.47      226.27     28.48 o 
 -12   3   9      301.05      271.97     32.31 o 
 -11   3   9       16.16       15.31      7.10 o 
 -10   3   9        3.51        2.91      4.87 o 
  -9   3   9      208.69      183.86     24.77 o 
  -8   3   9     1425.63     1298.61     90.01 o 
  -7   3   9     1143.99     1387.39    125.62 o 
  -6   3   9     3736.32     3822.58    119.03 o 
  -5   3   9     1093.70     1255.85     84.80 o 
  -4   3   9     1029.67     1257.22     49.32 o 
  -3   3   9     1349.43     1497.99     59.79 o 
  -2   3   9      172.43      175.16     48.15 o 
  -1   3   9      983.31     1067.00     49.36 o 
   0   3   9      149.84      169.58     32.41 o 
   1   3   9      286.07      286.34     37.31 o 
   2   3   9     2308.75     2521.79    192.49 o 
   3   3   9      603.34      699.77     61.80 o 
   4   3   9        0.00       12.41      7.55 o 
   5   3   9      412.29      378.65     34.41 o 
   6   3   9       11.55       10.56     10.21 o 
   7   3   9       36.31       41.82     13.96 o 
   8   3   9        7.34       -1.14      8.14 o 
   9   3   9      644.59      597.33     37.83 o 
  10   3   9      154.50      138.17     23.42 o 
  11   3   9      201.48      190.92     24.16 o 
  12   3   9      389.77      425.29     44.96 o 
  13   3   9       42.93       43.14     16.81 o 
  14   3   9      285.07      267.76     25.89 o 
  15   3   9      249.73      215.38     35.56 o 
  16   3   9      314.81      312.82     29.86 o 
 -17   4   9       95.82       79.97     28.50 o 
 -16   4   9       41.66       23.07     21.28 o 
 -15   4   9      138.21       70.88     25.28 o 
 -14   4   9       40.03       29.01     14.69 o 
 -13   4   9       60.46       42.82     17.37 o 
 -12   4   9       91.18       80.48     21.84 o 
 -11   4   9       17.51       23.56     10.78 o 
 -10   4   9       41.15       43.33     14.99 o 
  -9   4   9      119.87       85.41     21.54 o 
  -8   4   9      493.00      442.52     72.24 o 
  -7   4   9     1760.84     1664.19    101.25 o 
  -6   4   9      253.40      240.36     41.17 o 
  -5   4   9       31.23       41.39     15.09 o 
  -4   4   9      807.41      711.06     35.69 o 
  -3   4   9       25.22       39.79     14.14 o 
  -2   4   9      192.52      209.63     30.84 o 
  -1   4   9        1.43        9.65      8.83 o 
   0   4   9      972.33     1082.49     69.86 o 
   1   4   9      668.83      714.06     74.32 o 
   2   4   9       14.54       11.99     11.21 o 
   3   4   9      558.46      533.55     40.68 o 
   4   4   9       10.47       12.40      9.36 o 
   5   4   9      151.57      121.42     32.54 o 
   6   4   9       49.29       49.69     14.42 o 
   7   4   9       25.10       33.40     11.62 o 
   8   4   9       30.89       23.30     11.41 o 
   9   4   9       34.32       26.12     11.49 o 
  10   4   9      104.08       73.31     23.59 o 
  11   4   9      106.67       84.90     17.97 o 
  12   4   9       54.71       32.98     10.19 o 
  13   4   9      569.48      608.12     48.44 o 
 -13   5   9       40.53       24.64     17.94 o 
 -12   5   9      425.13      442.36     49.14 o 
 -11   5   9       42.52       39.69     18.70 o 
 -10   5   9      174.20      129.55     38.79 o 
  -9   5   9       77.06       61.17     22.05 o 
  -8   5   9       68.47       73.41     23.33 o 
  -7   5   9     1226.88     1315.38    104.59 o 
  -6   5   9      243.79      304.53    107.26 o 
  -5   5   9     1200.41     1211.88    184.25 o 
  -4   5   9     1664.36     1637.63    159.48 o 
  -3   5   9        0.02        9.78     15.66 o 
  -2   5   9      801.78      755.87     64.44 o 
  -1   5   9       81.45       82.57     34.60 o 
   0   5   9     1188.84     1268.95    122.25 o 
   1   5   9      362.74      319.79     42.61 o 
   2   5   9       34.49       44.95     23.73 o 
   3   5   9     1109.99     1234.87    119.68 o 
   4   5   9      303.39      284.67     53.35 o 
   5   5   9      118.14      115.18     43.96 o 
   6   5   9      386.00      354.81     47.41 o 
   7   5   9       71.74       69.16     29.83 o 
   8   5   9      719.64      775.19     71.06 o 
   9   5   9      543.54      493.56     54.51 o 
 -21   0  10       38.70       40.59     61.12 o 
 -20   0  10      626.71      601.78    131.09 o 
 -19   0  10       12.70      -12.57     78.88 o 
 -18   0  10     2262.13     2198.28    293.63 o 
 -17   0  10      407.52      403.43    113.98 o 
 -16   0  10       17.26      -22.54     66.43 o 
 -15   0  10     1680.87     2037.03    269.45 o 
 -14   0  10       70.71       33.06     20.59 o 
 -13   0  10       44.36       46.13     24.58 o 
 -12   0  10     1318.64     1183.13    100.85 o 
 -11   0  10       18.68        9.76     13.43 o 
 -10   0  10       92.15       99.35     46.43 o 
  -9   0  10     3666.87     3666.97    160.87 o 
  -8   0  10      943.70     1000.66     61.37 o 
  -6   0  10     6086.83     6523.67    107.14 o 
  -5   0  10      217.22      436.71    170.27 o 
  -4   0  10     1643.81     2414.44    158.94 o 
  -3   0  10      247.03     1455.78    107.91 o 
  -2   0  10     1244.19     2487.19    161.12 o 
  -1   0  10     5751.68     6318.24    103.48 o 
   0   0  10     1101.73     2411.08    154.87 o 
   1   0  10     2090.82     2903.19    179.30 o 
   2   0  10     8189.40     8280.41    107.14 o 
   3   0  10      431.89      647.68    134.81 o 
   4   0  10      477.64      569.97     66.34 o 
   5   0  10     1915.68     1877.30     86.02 o 
   7   0  10     9168.86     9582.84    308.68 o 
   8   0  10     1657.10     1550.15    102.77 o 
   9   0  10        1.45       -0.90      9.20 o 
  10   0  10     2291.94     2182.12    263.24 o 
  11   0  10      791.52      777.99     61.60 o 
  12   0  10      110.28      129.54     26.79 o 
  13   0  10      341.55      325.80     30.57 o 
  14   0  10      642.81      644.55     74.25 o 
  15   0  10      998.53     1123.89    111.86 o 
  16   0  10      424.16      479.53     72.76 o 
  17   0  10      142.43      150.17     32.49 o 
 -21   1  10      168.60      125.45     68.00 o 
 -20   1  10      334.76      232.31    101.06 o 
 -19   1  10      905.78      918.01    125.12 o 
 -18   1  10     1307.98     1356.81    148.07 o 
 -17   1  10      238.88      284.15     57.55 o 
 -16   1  10      196.50      180.63     31.56 o 
 -15   1  10      284.01      243.28     31.49 o 
 -14   1  10     2055.86     2082.27    134.11 o 
 -13   1  10       29.18       24.74     16.21 o 
 -12   1  10      108.73       98.88     24.25 o 
 -11   1  10      791.67      830.51     60.49 o 
 -10   1  10      340.20      400.56     47.16 o 
  -9   1  10      524.53      569.57     66.44 o 
  -8   1  10        5.87        6.31      8.68 o 
  -7   1  10       62.29       45.23     15.81 o 
  -6   1  10       15.30       68.35    151.66 o 
  -5   1  10     1838.90     1824.34     75.71 o 
  -4   1  10       44.94      162.86     51.25 o 
  -3   1  10       48.95      329.08    103.43 o 
  -2   1  10     1897.15     2127.36    138.11 o 
  -1   1  10     2007.09     2257.16    147.44 o 
   0   1  10      398.73      637.96     90.63 o 
   1   1  10       56.06       70.07     50.70 o 
   2   1  10      215.71      523.35    119.33 o 
   3   1  10     4351.25     4204.33    223.25 o 
   4   1  10      530.01      779.11    101.09 o 
   5   1  10      149.93      142.82     20.67 o 
   6   1  10      466.62      441.63     48.53 o 
   7   1  10        6.67        3.36      4.82 o 
   8   1  10      228.88      185.39     19.24 o 
   9   1  10      286.15      234.66     20.37 o 
  10   1  10       76.06       89.13     20.02 o 
  11   1  10      711.77      699.68     38.65 o 
  12   1  10      895.22      884.01     50.42 o 
  13   1  10       79.07       77.17     15.50 o 
  14   1  10        1.77        0.48      4.81 o 
  15   1  10      677.48      789.07     61.30 o 
  16   1  10      342.85      392.29     25.62 o 
 -20   2  10        6.78        2.15     42.17 o 
 -19   2  10      107.51      109.28     27.29 o 
 -18   2  10      625.45      526.61     56.40 o 
 -17   2  10      479.78      493.45     63.57 o 
 -16   2  10      759.74      791.09    111.78 o 
 -15   2  10      240.69      247.16     38.06 o 
 -14   2  10      503.23      487.21     63.20 o 
 -13   2  10     1316.90     1341.56    125.96 o 
 -12   2  10      343.57      372.81     59.03 o 
 -11   2  10       45.06       29.94     13.01 o 
 -10   2  10       58.23       42.00     16.30 o 
  -9   2  10       20.27       21.20     13.32 o 
  -8   2  10     1080.52     1074.94     66.70 o 
  -7   2  10      441.35      407.44     46.60 o 
  -6   2  10      421.75      446.01     42.34 o 
  -5   2  10      877.57     1002.13     43.25 o 
  -4   2  10      111.50      191.14     34.34 o 
  -3   2  10       52.94      215.20     88.79 o 
  -2   2  10      451.68      691.14    109.62 o 
  -1   2  10      467.18      461.37    125.90 o 
   0   2  10     1238.87     1247.16    101.48 o 
   1   2  10       86.66       59.20     23.24 o 
   2   2  10       40.53       87.28     22.13 o 
   3   2  10     1679.11     1422.08    200.51 o 
   4   2  10      308.05      288.78     24.17 o 
   5   2  10      201.17      163.86     30.28 o 
   6   2  10      660.50      629.37     43.40 o 
   7   2  10      240.90      211.16     27.15 o 
   8   2  10       67.42       53.14     15.81 o 
   9   2  10       37.11       39.67     11.76 o 
  10   2  10      159.59      139.16     37.34 o 
  11   2  10       69.45       51.82     14.92 o 
  12   2  10      413.42      416.96     29.14 o 
  13   2  10       95.06       85.56     28.22 o 
  14   2  10       39.13       30.99     12.56 o 
  15   2  10       10.63        1.18      7.29 o 
 -18   3  10      134.72       61.31     26.08 o 
 -17   3  10      704.98      696.18     66.91 o 
 -16   3  10       44.08       29.08     13.68 o 
 -15   3  10        1.33        0.97      4.49 o 
 -14   3  10       29.99       18.22     18.04 o 
 -13   3  10       49.82       48.92     25.03 o 
 -12   3  10        9.34       19.54     15.84 o 
 -11   3  10     1885.80     1951.99    124.83 o 
 -10   3  10       94.53      112.38     31.24 o 
  -9   3  10        0.50        0.45     11.31 o 
  -8   3  10      166.52      163.67     27.14 o 
  -7   3  10      618.59      655.34     37.58 o 
  -6   3  10     1227.92     1188.98     53.93 o 
  -5   3  10        4.91       16.55     12.99 o 
  -4   3  10        7.78       90.92     45.07 o 
  -3   3  10      916.58     1019.61     97.57 o 
  -2   3  10      997.67     1065.51     72.38 o 
  -1   3  10      594.92      638.49     32.78 o 
   0   3  10       27.56       40.38     20.22 o 
   1   3  10     1757.04     1719.15    127.61 o 
   2   3  10     2581.84     2617.04    197.76 o 
   3   3  10        0.53       19.02     11.52 o 
   4   3  10      214.80      209.54     35.83 o 
   5   3  10     1239.23     1252.00    119.06 o 
   6   3  10      181.56      129.94     30.73 o 
   7   3  10      203.17      161.65     25.19 o 
   8   3  10       15.66       19.55     10.42 o 
   9   3  10      738.85      746.26     61.25 o 
  10   3  10     1926.53     1929.97    156.62 o 
  11   3  10      178.04      189.06     32.45 o 
  12   3  10      353.57      354.93     34.78 o 
  13   3  10      109.61       71.47     19.58 o 
  14   3  10       31.52       38.03     12.94 o 
 -15   4  10        0.08        6.97     15.97 o 
 -14   4  10        1.21        7.46      9.61 o 
 -13   4  10       69.90       59.83     17.94 o 
 -12   4  10     1698.45     1736.79    142.50 o 
 -11   4  10        0.79        8.18     12.82 o 
 -10   4  10        9.84        7.58     14.02 o 
  -9   4  10     1471.00     1447.00    104.76 o 
  -8   4  10      360.82      330.52     51.72 o 
  -7   4  10       36.71       26.62     11.53 o 
  -6   4  10      219.74      184.12     25.15 o 
  -5   4  10        9.80       23.86     22.35 o 
  -4   4  10     1174.00     1214.04    100.66 o 
  -3   4  10      275.74      250.33     24.68 o 
  -2   4  10        1.86       -6.84     21.06 o 
  -1   4  10      427.73      469.38     45.43 o 
   0   4  10       43.36       55.95     19.50 o 
   1   4  10       67.13       68.98     33.89 o 
   2   4  10      362.49      394.95     72.99 o 
   3   4  10       18.10       21.79     15.11 o 
   4   4  10      660.31      647.51     53.90 o 
   5   4  10        9.34        9.79      7.52 o 
   6   4  10      362.28      346.46     33.84 o 
   7   4  10      417.59      398.63     38.07 o 
   8   4  10      100.59       83.77     27.00 o 
   9   4  10       48.51       45.68     13.67 o 
  10   4  10      423.08      382.76     42.21 o 
  11   4  10       24.86       18.27     10.34 o 
 -10   5  10        0.02       10.59      8.34 o 
  -9   5  10        0.36        8.94     13.27 o 
  -8   5  10      531.31      560.88     84.94 o 
  -7   5  10        3.25       19.20     14.34 o 
  -6   5  10      369.80      400.47     95.08 o 
  -5   5  10      940.49      947.32    115.84 o 
  -4   5  10      262.44      207.75     37.69 o 
  -3   5  10       17.56       18.97     17.42 o 
  -2   5  10      137.26      146.35     32.44 o 
  -1   5  10        0.67        8.70     15.30 o 
   0   5  10      226.43      238.89     37.39 o 
   1   5  10        1.32        9.32     10.78 o 
   2   5  10        0.00        5.45     20.57 o 
   3   5  10      877.28      890.26     56.88 o 
   4   5  10       96.55       65.06     22.78 o 
   5   5  10        0.01        3.54      9.06 o 
   6   5  10      322.12      294.44     33.15 o 
 -19   1  11      648.00      756.16    103.28 o 
 -18   1  11     1028.04     1071.08    214.19 o 
 -17   1  11       62.47       44.92     46.28 o 
 -16   1  11      146.17      157.16     43.16 o 
 -15   1  11      177.93      115.17     43.28 o 
 -14   1  11       53.33       33.01     22.21 o 
 -13   1  11     1461.16     1454.41    122.19 o 
 -12   1  11      127.33       93.19     28.23 o 
 -11   1  11      443.55      474.29     47.32 o 
 -10   1  11      558.01      507.93     51.28 o 
  -9   1  11      408.49      393.18     43.66 o 
  -8   1  11       73.48       64.59     23.17 o 
  -7   1  11      521.30      776.64    175.73 o 
  -6   1  11     1605.56     1848.01    171.66 o 
  -5   1  11     1095.52     1177.27     80.39 o 
  -4   1  11      760.05      726.71     62.52 o 
  -3   1  11      403.15      441.06     54.63 o 
  -2   1  11      259.70      327.98     50.18 o 
  -1   1  11      219.84      340.18     67.91 o 
   0   1  11      252.88      620.19    139.71 o 
   1   1  11     1117.13     1572.78    172.63 o 
   2   1  11     2680.83     2709.26    285.14 o 
   3   1  11     1107.59     1150.66     93.31 o 
   4   1  11       46.94       39.59     27.48 o 
   5   1  11     1069.21     1063.78     60.03 o 
   6   1  11      494.83      451.50     40.09 o 
   7   1  11       52.01       52.62     13.29 o 
   8   1  11        2.10        4.47      5.68 o 
   9   1  11        7.88       12.53      8.22 o 
  10   1  11      895.73     1001.70     67.51 o 
  11   1  11       39.17       21.27      8.74 o 
  12   1  11       44.88       40.90     12.38 o 
  13   1  11      188.00      151.75     33.82 o 
  14   1  11      137.90      124.11     26.05 o 
  15   1  11       11.54        6.80      7.25 o 
 -18   2  11       82.87       64.13     37.45 o 
 -17   2  11      613.93      572.25     74.42 o 
 -16   2  11      329.72      339.95     43.70 o 
 -15   2  11        1.22        0.44     10.13 o 
 -14   2  11      115.77      106.76     29.56 o 
 -13   2  11        5.62        9.19     11.14 o 
 -12   2  11        1.03       13.05     23.10 o 
 -11   2  11     1966.18     2082.78    268.82 o 
 -10   2  11      853.68      917.65     81.69 o 
  -9   2  11      315.91      295.06     37.56 o 
  -8   2  11      217.40      144.42     33.25 o 
  -7   2  11       28.46       37.26     22.00 o 
  -6   2  11      477.30      643.15     75.00 o 
  -5   2  11     1187.01     1418.32     76.01 o 
  -4   2  11     1414.51     1734.19    129.86 o 
  -3   2  11     2279.02     2995.40    224.19 o 
  -2   2  11       78.16      672.82    155.08 o 
  -1   2  11     1043.82     1339.76    337.62 o 
   0   2  11     4047.42     3483.26    242.36 o 
   1   2  11        3.15      361.01     59.94 o 
   2   2  11     1731.51     1744.75     91.49 o 
   3   2  11     1599.78     1573.76     91.35 o 
   4   2  11      807.02      902.35     71.41 o 
   5   2  11      103.74       91.73     25.24 o 
   6   2  11      912.63      973.06     73.72 o 
   7   2  11       82.93       67.29     26.20 o 
   8   2  11      686.94      770.22     66.46 o 
   9   2  11      443.43      457.87     35.96 o 
  10   2  11      401.74      363.88     29.50 o 
  11   2  11      854.94      926.79     67.44 o 
  12   2  11       39.23       28.29     14.12 o 
  13   2  11      299.41      279.61     34.76 o 
 -16   3  11      215.61      219.74     44.06 o 
 -15   3  11      633.67      696.38     91.84 o 
 -14   3  11       77.52       56.30     29.48 o 
 -13   3  11        0.41        3.59      9.55 o 
 -12   3  11        5.10       11.85     13.59 o 
 -11   3  11      315.91      280.69     70.19 o 
 -10   3  11     1298.50     1302.35     97.33 o 
  -9   3  11      337.92      281.03     33.91 o 
  -8   3  11      318.52      255.80     60.64 o 
  -7   3  11      222.50      219.77     51.13 o 
  -6   3  11       67.82       69.00     23.47 o 
  -5   3  11      944.50     1204.06     79.00 o 
  -4   3  11      579.97      660.53     49.35 o 
  -3   3  11       50.51       63.81     21.84 o 
  -2   3  11      114.29      120.32     24.64 o 
  -1   3  11      149.92      174.05     38.67 o 
   0   3  11      376.90      435.89     55.26 o 
   1   3  11      493.16      431.20     68.84 o 
   2   3  11     1707.85     1810.15    152.73 o 
   3   3  11      474.11      472.47     81.30 o 
   4   3  11      807.29      745.24     72.07 o 
   5   3  11       80.27       84.28     22.89 o 
   6   3  11      110.26       94.44     44.65 o 
   7   3  11     1017.40     1034.71     84.45 o 
   8   3  11      571.23      518.00     59.13 o 
   9   3  11      298.80      232.51     27.89 o 
  10   3  11       64.21       57.18     14.29 o 
  11   3  11      233.76      232.78     33.18 o 
 -13   4  11     1128.16     1111.53     84.82 o 
 -12   4  11      560.69      635.16     62.28 o 
 -11   4  11      100.38       87.60     28.77 o 
 -10   4  11        0.09       12.86     10.95 o 
  -9   4  11      713.79      676.78     83.13 o 
  -8   4  11      216.33      197.73     34.33 o 
  -7   4  11      448.94      486.92     85.85 o 
  -6   4  11      117.65      129.87     33.37 o 
  -5   4  11      118.32      123.81     35.32 o 
  -4   4  11        4.15       14.69      8.59 o 
  -3   4  11       16.17       31.71     18.87 o 
  -2   4  11      458.66      503.80     59.89 o 
  -1   4  11      462.24      498.91     54.54 o 
   0   4  11      513.85      443.38     31.66 o 
   1   4  11        1.65       15.35      9.83 o 
   2   4  11        0.03        5.82     12.19 o 
   3   4  11      905.59      881.68     90.74 o 
   4   4  11      832.95      711.67     63.33 o 
   5   4  11      554.85      505.53     54.06 o 
   6   4  11      168.14      162.51     38.29 o 
   7   4  11      583.44      591.47     43.72 o 
   8   4  11       29.50       19.33      9.93 o 
  -5   5  11       24.66       14.31     13.81 o 
  -4   5  11        6.87       49.85     25.61 o 
  -3   5  11      189.71      202.07     73.51 o 
  -2   5  11      305.98      264.07     67.73 o 
  -1   5  11      243.49      237.02     35.69 o 
   0   5  11       60.01       48.20     28.87 o 
 -18   0  12     1997.00     2188.07    245.20 o 
 -17   0  12      158.36      105.31    108.38 o 
 -16   0  12       25.75       77.23     93.04 o 
 -15   0  12      139.22      180.06     95.05 o 
 -14   0  12      106.78       75.10     85.78 o 
 -13   0  12     1105.93     1086.45    150.45 o 
 -12   0  12      171.49      191.80     32.68 o 
 -11   0  12      156.54      150.39     38.11 o 
 -10   0  12     3884.80     3915.36    123.96 o 
  -9   0  12       12.73       10.77     18.59 o 
  -8   0  12      224.29      248.62     95.11 o 
  -7   0  12     3889.12     4142.50    275.40 o 
  -6   0  12       10.55      102.54     75.34 o 
  -5   0  12      440.96      563.26    159.77 o 
  -4   0  12      756.75      931.35    110.03 o 
  -3   0  12      128.33      259.95    115.16 o 
  -2   0  12      300.38      388.27     78.05 o 
  -1   0  12     1195.66     1103.98    125.37 o 
   0   0  12       21.87       40.18     68.32 o 
   1   0  12      378.79      397.94     62.72 o 
   2   0  12      804.25      709.93     90.80 o 
   5   0  12      109.61      111.92     72.39 o 
   6   0  12      239.86      181.38     26.48 o 
   7   0  12      845.48      678.89    122.54 o 
   8   0  12     1915.84     1993.73    229.39 o 
   9   0  12       68.82       54.83     19.84 o 
  10   0  12      107.60       88.32     53.22 o 
  11   0  12      511.98      483.67     72.33 o 
  12   0  12     3047.85     3317.93     78.78 o 
  13   0  12      714.94      664.99     52.85 o 
 -18   1  12       22.52       74.07     56.14 o 
 -17   1  12     1587.91     1484.01    269.80 o 
 -16   1  12     1694.72     1545.04    167.40 o 
 -15   1  12       19.80       29.76     18.89 o 
 -14   1  12      884.08      785.15     77.98 o 
 -13   1  12      197.39      166.77     27.99 o 
 -12   1  12      188.73      182.36     33.44 o 
 -11   1  12      261.18      238.79     26.95 o 
 -10   1  12      212.80      217.01     43.15 o 
  -9   1  12     1807.73     1795.14    133.31 o 
  -8   1  12      158.14      123.45     37.15 o 
  -7   1  12      111.89      213.19    125.42 o 
  -6   1  12     2498.57     2628.01    182.98 o 
  -5   1  12       30.44       64.49     28.25 o 
  -4   1  12       11.17       57.03     30.60 o 
  -3   1  12      104.79      131.17     42.81 o 
  -2   1  12      499.62      507.21     83.78 o 
  -1   1  12      495.33      618.77    106.90 o 
   0   1  12        9.70       58.26     31.13 o 
   1   1  12      356.84      359.64     46.91 o 
   2   1  12      402.45      331.42     53.88 o 
   3   1  12       59.62       42.72     19.10 o 
   4   1  12      392.69      361.60     32.83 o 
   5   1  12        9.47       22.53     26.18 o 
   6   1  12      981.58      928.24     65.59 o 
   7   1  12      823.06      807.58     58.90 o 
   8   1  12      188.74      143.80     36.68 o 
   9   1  12      486.56      407.19     31.53 o 
  10   1  12      384.22      331.79     30.75 o 
  11   1  12     1010.38      916.53     47.69 o 
  12   1  12      466.35      495.19     33.87 o 
 -16   2  12       80.43       62.82     25.63 o 
 -15   2  12       15.30       19.25     14.61 o 
 -14   2  12       87.25       78.09     31.10 o 
 -13   2  12      256.52      243.07     41.71 o 
 -12   2  12     1541.75     1563.50    139.57 o 
 -11   2  12       24.00       32.78     16.69 o 
 -10   2  12        6.02       22.15     23.35 o 
  -9   2  12      620.53      559.91     58.28 o 
  -8   2  12      905.99      888.65     70.48 o 
  -7   2  12       63.66       66.22     22.34 o 
  -6   2  12      959.85      898.73     74.76 o 
  -5   2  12      143.77      194.15     23.09 o 
  -4   2  12      400.78      458.14     44.52 o 
  -3   2  12       25.06       60.59     23.19 o 
  -2   2  12        0.50       40.08     29.15 o 
  -1   2  12        4.95       36.39     25.92 o 
   0   2  12      829.74      844.84     73.81 o 
   1   2  12       99.60       89.61     20.65 o 
   2   2  12       56.12       60.65     22.62 o 
   3   2  12      118.16      128.09     61.89 o 
   4   2  12     1097.58     1010.85    107.07 o 
   5   2  12      494.70      415.79     47.33 o 
   6   2  12      447.51      308.84     39.06 o 
   7   2  12      479.37      441.48     51.04 o 
   8   2  12      158.90      184.27     21.57 o 
   9   2  12       82.79       53.89     17.29 o 
  10   2  12      323.73      312.13     40.74 o 
  11   2  12        8.72        8.70      6.61 o 
 -14   3  12      370.92      315.98     48.87 o 
 -13   3  12      231.53      222.81     38.02 o 
 -12   3  12      289.13      287.11     51.41 o 
 -11   3  12      310.97      323.77     46.28 o 
 -10   3  12       36.05       31.77     18.01 o 
  -9   3  12      620.63      560.52     74.37 o 
  -8   3  12      241.36      243.11     41.06 o 
  -7   3  12      310.90      319.56     40.76 o 
  -6   3  12     1165.03     1162.43     83.13 o 
  -5   3  12      251.31      250.05     32.75 o 
  -4   3  12       15.03       35.61     16.37 o 
  -3   3  12      355.55      353.55     58.40 o 
  -2   3  12      394.04      365.05     39.94 o 
  -1   3  12       28.39       33.75     20.03 o 
   0   3  12      139.62      173.92     55.57 o 
   1   3  12      462.29      440.58     61.56 o 
   2   3  12      214.69      203.96     27.05 o 
   3   3  12      110.60       74.32     24.10 o 
   4   3  12       67.85       30.78     12.01 o 
   5   3  12        8.29        9.93     11.15 o 
   6   3  12       15.69       30.29     16.41 o 
   7   3  12      484.87      431.77     42.67 o 
   8   3  12       96.76       97.19     28.76 o 
   9   3  12       95.52       67.31     23.70 o 
 -10   4  12      680.57      621.41     85.88 o 
  -9   4  12      369.98      363.02     52.41 o 
  -8   4  12       38.73       16.98     12.29 o 
  -7   4  12      146.18      139.66     65.68 o 
  -6   4  12      435.60      437.81     53.82 o 
  -5   4  12      294.52      250.68     46.61 o 
  -4   4  12      596.90      628.68     67.41 o 
  -3   4  12       60.27       96.74     32.68 o 
  -2   4  12      118.47      106.00     47.34 o 
  -1   4  12      101.07      102.32     29.16 o 
   0   4  12        0.00       24.40     20.05 o 
   1   4  12      592.83      640.96     51.31 o 
   2   4  12       53.30       44.10     18.82 o 
   3   4  12      174.59      134.76     35.09 o 
   4   4  12      530.98      532.77     55.09 o 
 -15   1  13       85.08       41.18     48.34 o 
 -14   1  13       10.61       30.41     40.63 o 
 -13   1  13     2318.12     2352.73    188.79 o 
 -12   1  13      608.60      625.95     76.59 o 
 -11   1  13       14.61       12.25     12.32 o 
 -10   1  13       31.58       24.05     14.79 o 
  -9   1  13      286.64      247.23     25.76 o 
  -8   1  13      315.10      318.05     26.74 o 
  -7   1  13       52.94       50.57     22.10 o 
  -6   1  13      125.52      173.67     50.35 o 
  -5   1  13      517.15      536.89     69.08 o 
  -4   1  13      521.76      523.05     71.68 o 
  -3   1  13       20.60       64.78     49.50 o 
  -2   1  13     1238.25     1296.96    153.93 o 
  -1   1  13      966.75      965.74    144.96 o 
   0   1  13      704.52      743.86     79.55 o 
   1   1  13      138.69      160.79     22.32 o 
   2   1  13       53.17       46.74     18.02 o 
   3   1  13      387.41      347.16     29.06 o 
   4   1  13       42.79       39.08     15.05 o 
   5   1  13       45.64       46.44     13.75 o 
   6   1  13       17.50       18.83     11.16 o 
   7   1  13       43.67       29.75     16.64 o 
   8   1  13      997.58     1067.65     72.32 o 
   9   1  13        1.68        8.55      9.26 o 
 -14   2  13      870.86      880.90     76.06 o 
 -13   2  13      263.66      210.40     48.63 o 
 -12   2  13      167.65      143.97     42.78 o 
 -11   2  13       80.09       85.98     34.75 o 
 -10   2  13       26.02       37.10     31.69 o 
  -9   2  13      912.34      945.86     85.67 o 
  -8   2  13       33.55       40.31     15.61 o 
  -7   2  13       19.74       34.32     16.03 o 
  -6   2  13      391.22      388.25     46.98 o 
  -5   2  13      243.91      227.74     76.72 o 
  -4   2  13      521.45      486.19     50.30 o 
  -3   2  13      116.41      160.92     31.22 o 
   0   2  13       62.90       73.58     44.99 o 
   1   2  13      851.73      831.95     87.21 o 
   2   2  13      109.53      101.81     29.77 o 
   3   2  13        5.45        4.96     10.94 o 
   4   2  13      156.96      141.49     26.25 o 
   5   2  13      517.32      479.25     43.19 o 
   6   2  13      398.41      376.71     40.01 o 
   7   2  13        0.47        4.75      9.11 o 
   8   2  13      536.07      662.19     53.50 o 
 -11   3  13      534.99      423.40     57.65 o 
 -10   3  13      227.20      195.11     34.87 o 
  -9   3  13        4.06        4.73     10.07 o 
  -8   3  13       96.96       77.80     32.49 o 
  -7   3  13       18.88       45.17     57.46 o 
  -6   3  13       12.66      136.56     92.52 o 
  -5   3  13     2454.22     2504.97    162.10 o 
  -4   3  13      255.61      293.04     61.48 o 
  -3   3  13       28.10       47.61     47.79 o 
  -2   3  13      195.44      225.81     53.65 o 
  -1   3  13       53.41       52.61     52.38 o 
   0   3  13      363.03      401.72     34.15 o 
   1   3  13       52.62       37.45     21.38 o 
   2   3  13        4.62        5.91      6.37 o 
   3   3  13        3.77        7.98      8.82 o 
   4   3  13      492.01      445.22     48.34 o 
   5   3  13      107.40      109.31     40.80 o 
 -13   0  14        0.08       47.26     53.45 o 
 -12   0  14      395.86      216.64     63.01 o 
 -11   0  14       45.81       28.06     23.11 o 
 -10   0  14      335.20      359.24     49.62 o 
  -9   0  14     1173.95     1117.72    168.85 o 
  -8   0  14     1333.05     1151.00    143.79 o 
  -7   0  14      357.59      538.96    302.10 o 
  -3   0  14       22.16       68.26     95.93 o 
   0   0  14       93.15       97.17    110.03 o 
   1   0  14      251.28      242.35    104.73 o 
   4   0  14      598.05      610.38    109.71 o 
   5   0  14      615.08      637.77     69.50 o 
   6   0  14      219.65      255.17     64.60 o 
 -12   1  14        6.05       15.21     15.96 o 
 -11   1  14       22.12       31.69     19.99 o 
 -10   1  14      739.68      586.38    108.03 o 
  -9   1  14     1218.93     1177.13     76.23 o 
  -8   1  14      240.68      195.85     36.69 o 
  -7   1  14       20.21       29.38     15.64 o 
  -6   1  14       66.12      115.17     40.18 o 
  -5   1  14        1.71       66.37     26.08 o 
  -4   1  14      882.09      819.96    158.59 o 
  -3   1  14       89.50      169.22     80.78 o 
  -2   1  14      336.95      302.72    177.70 o 
  -1   1  14     1465.81     1439.99    137.40 o 
   0   1  14     1113.37     1186.57    164.49 o 
   2   1  14        0.65       12.00      7.05 o 
   3   1  14       64.02       38.86     19.58 o 
   4   1  14      438.18      461.86     37.75 o 
   5   1  14      566.11      628.43     47.25 o 
   6   1  14       93.27       61.01     20.72 o 
 -10   2  14        0.60        5.90     15.16 o 
  -9   2  14      144.60      125.90     37.66 o 
  -8   2  14        3.00       31.84     25.17 o 
  -7   2  14      153.54      194.63     31.74 o 
  -6   2  14      175.19      147.53     36.28 o 
  -5   2  14      687.18      781.13     66.00 o 
  -4   2  14      305.52      364.83     56.07 o 
  -3   2  14      218.63      226.64     37.62 o 
  -2   2  14        0.73       22.92     12.20 o 
  -1   2  14      152.98      116.08     58.01 o 
   0   2  14      261.26      222.41     59.15 o 
   1   2  14       57.18       76.42     48.66 o 
   2   2  14      348.82      278.18     37.99 o 
   3   2  14      309.38      287.22     42.88 o 
                                                 
